# Supplementary material for: Genetic Diversity of Cultivated Lentil (Lens culinaris Medik.) and Its Relation to the World's Agro-ecological Zones
Source: Front Plant Sci. 2016 Jul 26;7:1093. doi: 10.3389/fpls.2016.01093 (PMC4960256; doi:10.3389/fpls.2016.01093)
Supplement: Supplementary file 1 [file Table1.XLSX]

## Sheet: Sheet1
Supplementary Table 1. Accession number and origin of lentil genotypes used in this study. More information about accessions can be found at http://www.genesys-pgr.org/ (accessions having "ILL" code), http://www.ars-grin.gov/ (accessions having "PI" and "W6" code) and http://knowpulse.usask.ca/portal/ (Canadian lines). UofS, University of Saskatchewan. BARI, Bangladesh Agricultural Research Insti…
Accession	Origin				Agro-ecological zones	Germplasm Source
08M-2	Canada				Temperate	UofS
1038L-18	Canada				Temperate	UofS
1048-8R	Canada				Temperate	UofS
1294M-23	Canada				Temperate	UofS
14M-5	Canada				Temperate	UofS
2670B	Canada				Temperate	UofS
2861-15a	Canada				Temperate	UofS
3155-18	Canada				Temperate	UofS
3156-11	Canada				Temperate	UofS
3160-21	Canada				Temperate	UofS
3305-7	Canada				Temperate	UofS
3339-3	Canada				Temperate	UofS
3494-6	Canada				Temperate	UofS
4330B	Canada				Temperate	UofS
964a-4	Canada				Temperate	UofS
964a-46	Canada				Temperate	UofS
BariMasur 1	Bangladesh				South Asia	BARI
BariMasur 4	Bangladesh				South Asia	BARI
BariMasur 7	Bangladesh				South Asia	BARI
CDC Blaze	Canada				Temperate	UofS
CDC Cherie	Canada				Temperate	UofS
CDC Dazil	Canada				Temperate	UofS
CDC Glamis	Canada				Temperate	UofS
CDC Gold	Canada				Temperate	UofS
CDC Grandora	Canada				Temperate	UofS
CDC Greenland	Canada				Temperate	UofS
CDC Imax	Canada				Temperate	UofS
CDC Imigreen	Canada				Temperate	UofS
CDC Impact	Canada				Temperate	UofS
CDC Impala	Canada				Temperate	UofS
CDC Imperial	Canada				Temperate	UofS
CDC Impower	Canada				Temperate	UofS
CDC Impress	Canada				Temperate	UofS
CDC Improve	Canada				Temperate	UofS
CDC Imvincible	Canada				Temperate	UofS
CDC KR-1	Canada				Temperate	UofS
CDC LeMay	Canada				Temperate	UofS
CDC Matador	Canada				Temperate	UofS
CDC Maxim	Canada				Temperate	UofS
CDC Meteor	Canada				Temperate	UofS
CDC Milestone	Canada				Temperate	UofS
CDC Peridot	Canada				Temperate	UofS
CDC Plato	Canada				Temperate	UofS
CDC QG-1	Canada				Temperate	UofS
CDC Red Rider	Canada				Temperate	UofS
CDC Redberry	Canada				Temperate	UofS
CDC Redbow	Canada				Temperate	UofS
CDC Redcap	Canada				Temperate	UofS
CDC Redcliff	Canada				Temperate	UofS
CDC Redcoat	Canada				Temperate	UofS
CDC Redwing	Canada				Temperate	UofS
CDC Richlea	Canada				Temperate	UofS
CDC Robin	Canada				Temperate	UofS
CDC Rosebud	Canada				Temperate	UofS
CDC Rosetown	Canada				Temperate	UofS
CDC Rouleau	Canada				Temperate	UofS
CDC Royale	Canada				Temperate	UofS
CDC Ruby	Canada				Temperate	UofS
CDC SB-1	Canada				Temperate	UofS
CDC Sedley	Canada				Temperate	UofS
CDC Sovereign	Canada				Temperate	UofS
CDC Vantage	Canada				Temperate	UofS
CDC Viceroy	Canada				Temperate	UofS
Cedar	USA				USA	USDA
Crimson	USA				USA	USDA
Eston	Canada				Temperate	UofS
Giftgi	Turkey				Turkey	ICARDA
GII ZA9LRIL1	Unknown				Unknown	UofS
ILL 0009	Jordan				Mediterranean	ICARDA
ILL 0028	Syria				Mediterranean	ICARDA
ILL 0055	Iraq				Mediterranean	ICARDA
ILL 0080	Spain				Mediterranean	ICARDA
ILL 0132	India				South Asia	ICARDA
ILL 0141	Turkey				Turkey	ICARDA
ILL 0229	Pakistan				South Asia	ICARDA
ILL 0242	Iran				Iran	ICARDA
ILL 0293	Greece				Mediterranean	ICARDA
ILL 0313	Israel				Mediterranean	ICARDA
ILL 0572	Turkey				Turkey	ICARDA
ILL 0618	Tajikistan				South Asia	ICARDA
ILL 0624	Macedonia				Temperate	ICARDA
ILL 0927	Turkey				Turkey	ICARDA
ILL 1048	Iran				Iran	ICARDA
ILL 1139	Lebanon				Mediterranean	ICARDA
ILL 1220	Iran				Iran	ICARDA
ILL 1337	Iran				Iran	ICARDA
ILL 1462	Iran				Iran	ICARDA
ILL 1553	Iran				Iran	ICARDA
ILL 1671	Azerbaijan				South Asia	ICARDA
ILL 1704	Ethiopia				Ethiopia	ICARDA
ILL 1744	Ethiopia				Ethiopia	ICARDA
ILL 1762	Afghanistan				South Asia	ICARDA
ILL 1861	Sudan				South Asia	ICARDA
ILL 1983	Ethiopia				Ethiopia	ICARDA
ILL 2194	Pakistan				South Asia	ICARDA
ILL 2217	Afghanistan				South Asia	ICARDA
ILL 2290	Chile				Mediterranean	ICARDA
ILL 2372	Iran				Iran	ICARDA
ILL 2433	Ethiopia				Ethiopia	ICARDA
ILL 2501	India				South Asia	ICARDA
ILL 2526	India				South Asia	ICARDA
ILL 2581	India				South Asia	ICARDA
ILL 2607	India				South Asia	ICARDA
ILL 2684	India				South Asia	ICARDA
ILL 2789	India				South Asia	ICARDA
ILL 3025	India				South Asia	ICARDA
ILL 3167	India				South Asia	ICARDA
ILL 3347	India				South Asia	ICARDA
ILL 3487	Nepal				South Asia	ICARDA
ILL 3502	ICARDA breeding line				ICARDA breeding line	ICARDA
ILL 3596	India				South Asia	ICARDA
ILL 3597	India				South Asia	ICARDA
ILL 3714	Unkown				Unknown	ICARDA
ILL 3805	India				South Asia	ICARDA
ILL 3925	India				South Asia	ICARDA
ILL 4080	India				South Asia	ICARDA
ILL 4164	India				South Asia	ICARDA
ILL 4349	Canada				Temperate	ICARDA
ILL 4359	India				South Asia	ICARDA
ILL 4387	Egypt				Mediterranean	ICARDA
ILL 4400	Syria				Mediterranean	ICARDA
ILL 4542	Syria				Mediterranean	ICARDA
ILL 4605	Argentina				South Asia	ICARDA
ILL 4609	Unkown				Unknown	ICARDA
ILL 4665	Hungary				temperate	ICARDA
ILL 4671	USA				USA	ICARDA
ILL 4740	France				Temperate	ICARDA
ILL 4768	Yemen				Mediterranean	ICARDA
ILL 4774	Romania				Temperate	ICARDA
ILL 4778	Uruguay				Mediterranean	ICARDA
ILL 4783	Czech Republic				Temperate	ICARDA
ILL 4785	Slovak Republic				Temperate	ICARDA
ILL 4804	Libya				Mediterranean	ICARDA
ILL 4831	Germany				Temperate	ICARDA
ILL 4865	Greece				Mediterranean	ICARDA
ILL 4875	Uzbekistan				South Asia	ICARDA
ILL 4915	Croatia				Mediterranean	ICARDA
ILL 4956	Portugal				Mediterranean	ICARDA
ILL 5058	Spain				Mediterranean	ICARDA
ILL 5151	India				South Asia	ICARDA
ILL 5209	Jordan				Mediterranean	ICARDA
ILL 5399	Bulgaria				Temperate	ICARDA
ILL 5418	Italy				Mediterranean	ICARDA
ILL 5425	Mexico				Mediterranean	ICARDA
ILL 5490	Chile				Mediterranean	ICARDA
ILL 5511	Syria				Mediterranean	ICARDA
ILL 5584	Jordan				Mediterranean	ICARDA
ILL 5588	ICARDA breeding line				ICARDA breeding line	ICARDA
ILL 5883	Jordan				Mediterranean	ICARDA
ILL 5945	Ethiopia				Ethiopia	ICARDA
ILL 6005	ICARDA breeding line				ICARDA breeding line	ICARDA
ILL 6129	Russia				Temperate	ICARDA
ILL 6166	Turkey				Turkey	ICARDA
ILL 6182	Tunisia				Mediterranean	ICARDA
ILL 6264	ICARDA breeding line				ICARDA breeding line	ICARDA
ILL 6378	Pakistan				South Asia	ICARDA
ILL 6505	Morocco				Mediterranean	ICARDA
ILL 6689	Syria				Mediterranean	ICARDA
ILL 6853	Syria				Mediterranean	ICARDA
ILL 6920	Jordan				Mediterranean	ICARDA
ILL 6967	Brazil				South Asia	ICARDA
ILL 6976	ICARDA breeding line				ICARDA breeding line	ICARDA
ILL 7051	Algeria				Mediterranean	ICARDA
ILL 7089	Russia				Temperate	ICARDA
ILL 7499	China				South Asia	ICARDA
ILL 7502	ICARDA breeding line				ICARDA breeding line	ICARDA
ILL 7537	ICARDA breeding line				ICARDA breeding line	ICARDA
ILL 7567	ICARDA breeding line				ICARDA breeding line	ICARDA
ILL 7585	Turkey				Turkey	ICARDA
ILL 7621	Iran				Iran	ICARDA
ILL 7727	Morocco				Mediterranean	ICARDA
ILL 7745	Saudi Arabia				South Asia	ICARDA
ILL 7747	Syria				Mediterranean	ICARDA
ILL 7773	Bangladesh				South Asia	ICARDA
ILL 7791	Nepal				South Asia	ICARDA
ILL 8006	Bangladesh				South Asia	ICARDA
ILL 8008	ICARDA breeding line				ICARDA breeding line	ICARDA
ILL 9901	ICARDA breeding line				ICARDA breeding line	ICARDA
Indian Head	Canada				Temperate	UofS
Laird	Canada				Temperate	UofS
LC 860230-3T	USA				USA	USDA
Lc7	Isreal				Mediterranean	UofS
Lc99602972T	USA				USA	USDA
Petrovskaya	Russia				Temperate	USDA
PI 163589	Guatemala				Mediterranean	USDA
PI 169534	Turkey				Turkey	USDA
PI 175754	Turkey				Turkey	USDA
PI 177430	Turkey				Turkey	USDA
PI 178939	Turkey				Turkey	USDA
PI 178940	Turkey				Turkey	USDA
PI 178952	Turkey				Turkey	USDA
PI 178971	Turkey				Turkey	USDA
PI 179324	Syria				Mediterranean	USDA
PI 179330	Turkey				Turkey	USDA
PI 181771	Lebanon				Mediterranean	USDA
PI 182217	Turkey				Turkey	USDA
PI 193547	Ethiopia				Ethiopia	USDA
PI 193548	Ethiopia				Ethiopia	USDA
PI 193817	Ethiopia				Ethiopia	USDA
PI 207492	Afghanistan				South Asia	USDA
PI 209447	Costa Rica				Mediterranean	USDA
PI 209858	Greece				Mediterranean	USDA
PI 211602	Afghanistan				South Asia	USDA
PI 212100	Afghanistan				South Asia	USDA
PI 212610	Afghanistan				South Asia	USDA
PI 217949	Pakistan				South Asia	USDA
PI 238758	Belgium				Temperate	USDA
PI 244046	Yemen				Mediterranean	USDA
PI 250156	Pakistan				South Asia	USDA
PI 250158	Pakistan				South Asia	USDA
PI 251032	Iran				Iran	USDA
PI 251248	Egypt				Mediterranean	USDA
PI 251784	Russia				Temperate	USDA
PI 254554	Syria				Mediterranean	USDA
PI 273664	Ethiopia				Ethiopia	USDA
PI 280686	Egypt				Mediterranean	USDA
PI 283604	Portugal				Mediterranean	USDA
PI 289070	Hungary				Temperate	USDA
PI 289073	Hungary				Temperate	USDA
PI 289079	Hungary				Temperate	USDA
PI 290716	United Kingdom				Temperate	USDA
PI 297284	Argentina				Mediterranean	USDA
PI 297285	Argentina				Mediterranean	USDA
PI 297286	Argentina				Mediterranean	USDA
PI 297754	Greece				Mediterranean	USDA
PI 297767	Greece				Mediterranean	USDA
PI 297772	Greece				Mediterranean	USDA
PI 297787	Greece				Mediterranean	USDA
PI 298023	Turkey				Turkey	USDA
PI 298121	France				Temperate	USDA
PI 298122	France				Temperate	USDA
PI 298357	Egypt				Mediterranean	USDA
PI 298631	Peru				Mediterranean	USDA
PI 298644	Spain				Mediterranean	USDA
PI 298645	Spain				Mediterranean	USDA
PI 298921	Italy				Mediterranean	USDA
PI 298922	Italy				Mediterranean	USDA
PI 298923	Italy				Mediterranean	USDA
PI 298924	Italy				Mediterranean	USDA
PI 299116	Mexico				Mediterranean	USDA
PI 299120	Mexico				Mediterranean	USDA
PI 299121	Mexico				Mediterranean	USDA
PI 299126	Mexico				Mediterranean	USDA
PI 299144	Chile				Mediterranean	USDA
PI 299148	Chile				Mediterranean	USDA
PI 299163	Chile				Mediterranean	USDA
PI 299164	Chile				Mediterranean	USDA
PI 299165	Chile				Mediterranean	USDA
PI 299177	Chile				Mediterranean	USDA
PI 299207	Chile				Mediterranean	USDA
PI 299215	Chile				Mediterranean	USDA
PI 299237	Chile				Mediterranean	USDA
PI 299274	Chile				Mediterranean	USDA
PI 299285	Chile				Mediterranean	USDA
PI 299289	Chile				Mediterranean	USDA
PI 299312	Chile				Mediterranean	USDA
PI 299331	Chile				Mediterranean	USDA
PI 299345	Chile				Mediterranean	USDA
PI 299351	Chile				Mediterranean	USDA
PI 299354	Chile				Mediterranean	USDA
PI 299371	Chile				Mediterranean	USDA
PI 299375	Chile				Mediterranean	USDA
PI 300250	Syria				Mediterranean	USDA
PI 300562	Lebanon				Mediterranean	USDA
PI 302398	Jordan				Mediterranean	USDA
PI 308614	Syria				Mediterranean	USDA
PI 311107	Guatemala				Mediterranean	USDA
PI 312175	Mexico				Mediterranean	USDA
PI 320937	Germany				Temperate	USDA
PI 320939	Tunisia				Mediterranean	USDA
PI 320940	Italy				Mediterranean	USDA
PI 320944	Algeria				Mediterranean	USDA
PI 320945	Bulgaria				Mediterranean	USDA
PI 320954	Hungary				Temperate	USDA
PI 329157	Iran				Iran	USDA
PI 329167	Iran				Iran	USDA
PI 329169	Iran				Iran	USDA
PI 339266	Turkey				Turkey	USDA
PI 339283	Turkey				Turkey	USDA
PI 339285	Turkey				Turkey	USDA
PI 339289	Turkey				Turkey	USDA
PI 339292	Turkey				Turkey	USDA
PI 339296	Turkey				Turkey	USDA
PI 339310	Turkey				Turkey	USDA
PI 339318	Turkey				Turkey	USDA
PI 343026	Russia				Temperate	USDA
PI 343028	Russia				Temperate	USDA
PI 345627	Ukraine				Temperate	USDA
PI 345630	Russia				Temperate	USDA
PI 357225	Serbia				Temperate	USDA
PI 358602	Ethiopia				Ethiopia	USDA
PI 368647	Macedonia				Mediterranean	USDA
PI 368651	Serbia				Temperate	USDA
PI 374116	Morocco				Mediterranean	USDA
PI 374117	Morocco				Mediterranean	USDA
PI 374118	Morocco				Mediterranean	USDA
PI 374120	Morocco				Mediterranean	USDA
PI 374121	Morocco				Mediterranean	USDA
PI 379368	Serbia				Temperate	USDA
PI 383682	Turkey				Turkey	USDA
PI 412922	Syria				Mediterranean	USDA
PI 420818	Greece				Mediterranean	USDA
PI 420924	Jordan				Mediterranean	USDA
PI 420925	Jordan				Mediterranean	USDA
PI 420929	Jordan				Mediterranean	USDA
PI 426778	Pakistan				South Asia	USDA
PI 426784	Pakistan				South Asia	USDA
PI 426797	Pakistan				South Asia	USDA
PI 426803	Pakistan				South Asia	USDA
PI 429369	Iran				Iran	USDA
PI 429838	Iran				Iran	USDA
PI 431636	Iran				Iran	USDA
PI 431640	Iran				Iran	USDA
PI 431642	Iran				Iran	USDA
PI 431643	Iran				Iran	USDA
PI 431656	Iran				Iran	USDA
PI 431662	Iran				Iran	USDA
PI 431663	Iran				Iran	USDA
PI 431666	Iran				Iran	USDA
PI 431675	Iran				Iran	USDA
PI 431679	Iran				Iran	USDA
PI 431684	Iran				Iran	USDA
PI 431705	Iran				Iran	USDA
PI 431710	Iran				Iran	USDA
PI 431712	Iran				Iran	USDA
PI 431714	Iran				Iran	USDA
PI 431717	Iran				Iran	USDA
PI 431728	Iran				Iran	USDA
PI 431731	Iran				Iran	USDA
PI 431739	Iran				Iran	USDA
PI 431753	Iran				Iran	USDA
PI 431756	Iran				Iran	USDA
PI 431768	Iran				Iran	USDA
PI 431774	Iran				Iran	USDA
PI 431809	Iran				Iran	USDA
Shasta	USA				South Asia	USDA
Spanish Brown	Spain				Mediterranean	USDA
W6 27754	USA				USA	USDA
W6 27755	USA				USA	USDA
W6 27764	USA				USA	USDA
W6 27765	USA				USA	USDA
W6 27766	USA				USA	USDA
W6 27768	USA				USA	USDA
W6 27769	USA				USA	USDA
W6 27771	USA				USA	USDA
W6 27774	USA				USA	USDA
W6 27775	USA				USA	USDA
W6 27776	USA				USA	USDA
W6 27779	USA				USA	USDA
W6 27780	USA				USA	USDA
W6 27781	USA				USA	USDA
W6 27783	USA				USA	USDA
