# Supplementary material for: Genetic Diversity of Cultivated Lentil (Lens culinaris Medik.) and Its Relation to the World's Agro-ecological Zones
Source: Front Plant Sci. 2016 Jul 26;7:1093. doi: 10.3389/fpls.2016.01093 (PMC4960256; doi:10.3389/fpls.2016.01093)
Supplement: Supplementary file 2 [file Table2.XLSX]

## Sheet: Sheet1
Table S 2. The genotype (1194) × accession (352) matrix.
Accession / Marker	LcC00002p390	LcC00003p492	LcC00010p76	LcC00012p469	LcC00015p324	LcC00019p234	LcC00043p429	LcC00045p270	LcC00050p876	LcC00062p141	LcC00067p442	LcC00068p665	LcC00073p198	LcC00079p150	LcC00083p730	LcC00089p373	LcC00092p540	LcC00096p213	LcC00104p269	LcC00132p295	LcC00138p266	LcC00143p455	LcC00145p842	LcC00148p533	LcC00149p593	LcC00151p105	LcC00153p419	LcC00171p442	LcC00172p513	LcC00174p315	LcC00179p326	LcC00202p479	LcC00205p212	LcC00216p469	LcC00217p888	LcC00229p416	LcC00234p990	LcC00241p321	LcC00253p61	LcC00255p458	LcC00258p715	LcC00260p546	LcC00265p135	LcC00280p458	LcC00283p671	LcC00288p369	LcC00302p101	LcC00327p493	LcC00329p671
08M-2	CC	AG	CC	-	TT	AA	AA	GG	AA	CC	-	AG	TT	GG	TT	AA	GG	GG	CC	GG	TT	GG	GG	-	GG	AA	AA	-	GG	-	CC	TT	-	-	GG	CC	AA	TT	AA	AA	-	TT	TC	AA	AA	CC	CC	-	TT
1038L-18	CC	GG	CC	AA	TT	AA	AA	GG	AA	CC	CC	AA	TT	TT	TT	AA	GG	GG	CC	GG	TT	GG	GG	GG	GG	AA	AA	GG	-	AA	CC	TT	AA	-	GG	CC	AA	TT	AA	AA	AA	TT	CC	AT	AA	CC	TT	TT	TT
1048-8R	CC	GG	CC	AA	TT	AA	AA	GG	AA	CC	TT	AA	TT	TT	TT	AA	GG	GG	CC	AG	TT	TG	GG	-	-	AA	AA	GG	-	GG	-	TT	AG	-	GG	CC	AA	TC	GG	AT	GG	TT	CC	TT	AA	CC	CC	TT	TT
1294M-23	CC	GG	CC	TT	TT	-	GG	TT	AA	CC	-	GG	TT	-	TT	AA	GG	GG	TT	GG	TT	GG	GG	AA	GG	AA	AA	GG	-	GG	CC	TT	AA	-	GG	TT	CC	CC	AA	TT	GG	TT	TT	TT	GG	CC	TT	TT	TT
14M-5	CC	GG	CC	TT	TT	GG	AA	GG	AA	CC	TC	GG	TT	TT	TT	AA	GG	GG	CC	GG	CC	GG	GG	AA	TG	CC	AA	GG	TT	GG	CC	TT	-	-	GG	TT	CC	CC	AA	AA	AA	TT	CC	TT	GG	TC	TC	AA	TT
2670B	CC	-	CC	AA	TT	AA	-	-	-	CC	TT	-	TT	GG	-	AA	GG	GG	-	GG	TT	GG	GG	AA	TT	AA	AA	GG	-	GG	TT	TT	AA	-	GG	TT	AA	TC	GG	-	AG	TT	CC	TT	GG	TT	CC	TT	TT
2861-15a	-	GG	CC	TT	TT	AA	-	TT	AA	CC	TT	AA	TT	GG	AA	AA	GG	GG	TT	AA	TT	TG	GG	AA	TT	AA	AA	GG	GG	GG	CC	TT	-	-	GG	CC	CC	CC	AA	TT	GG	TT	CC	TT	GG	CC	-	TT	TT
3155-18	CC	GG	CC	AA	TT	AA	GG	TT	GG	CC	TT	AG	GG	TT	AA	AA	GG	GG	TT	GG	CC	GG	GG	AA	TT	AA	AA	GG	GG	GG	-	TT	-	-	GG	TT	AA	CC	GG	AA	GG	TT	CC	TT	-	CC	TC	TT	AA
3156-11	CC	GG	CC	TT	TT	GG	AA	GG	AA	CC	TT	GG	TT	TT	-	AA	GG	GG	TT	-	TT	TT	GG	-	TG	CC	AA	GG	GG	AG	CC	TT	-	-	GG	CC	CC	-	AA	AT	GG	-	CC	TT	-	CC	-	AA	TT
3160-21	CC	GG	CC	AA	TT	AA	AA	GG	AA	CC	TT	AG	GG	TT	TT	AA	GG	GG	TT	GG	TT	TT	GG	-	TT	AC	AA	GG	GG	-	-	TT	-	-	GG	CC	AA	TT	GG	AA	GG	TT	CC	TT	GG	TT	TT	AA	AA
3305-7	TT	GG	CC	AT	TT	AA	AA	TG	GG	CC	TT	AG	TT	TT	-	AA	GG	GG	TT	AA	TT	GG	GG	AG	TT	AA	AA	GG	GG	GG	CC	TT	-	-	GG	CC	CC	TT	AA	TT	GG	TT	CC	TT	GG	TC	TT	TT	TT
3339-3	CC	GG	CC	AA	TT	AA	AA	GG	GG	CC	CC	AA	TT	GG	TT	AA	GG	GG	-	GG	TT	GG	GG	GG	GG	AA	AA	GG	GG	AA	CC	TT	-	-	GG	CC	AA	TT	AA	AA	AA	TT	TT	TT	AA	CC	TT	-	TT
3494-6	TT	GG	CC	-	TT	AA	GG	GG	GG	CC	TT	AA	TT	TT	-	AA	GG	GG	TT	AA	TT	TT	GG	GG	TT	AA	AA	GG	GG	GG	-	TT	-	-	GG	CC	CC	TT	GG	AA	AA	TT	CC	TT	AA	TC	TC	TT	TT
4330B	CC	GG	CC	AA	TT	AA	GG	TT	GG	CC	TT	AA	TT	GG	AA	AA	GG	GG	TT	GG	TT	GG	GG	AA	TT	AA	AA	GG	GG	GG	CC	TT	-	-	GG	CC	CC	CC	AA	TT	GG	AA	CC	TT	AA	CC	TT	TT	TT
964a-46	CC	-	CC	AA	TT	AA	AG	TG	AG	CC	-	AA	TG	TG	-	AA	GG	GG	TC	GG	TT	-	GG	-	TG	AA	AA	GG	-	GG	CC	TT	AA	-	GG	-	AA	TT	AG	AA	AG	TT	-	AT	AA	TC	CC	AT	AT
964a-4	CC	GG	CC	AA	TT	AA	AA	GG	AA	CC	CC	AA	TT	GG	TT	AA	GG	GG	CC	GG	TT	GG	GG	GG	GG	AA	AA	GG	-	AA	CC	TT	AA	-	GG	CC	AA	TT	AA	AA	AA	TT	TT	AT	AA	CC	CC	TT	TT
BariMasur 1	CC	AA	CC	AA	TT	AA	GG	GG	AA	CC	TT	GG	TT	TT	TT	AA	CC	AA	TT	GG	CC	TT	GG	GG	TT	AA	GG	AA	GG	GG	CC	TT	-	-	GG	CC	CC	CC	GG	-	AA	AA	TT	TT	AA	CC	TT	TT	TT
BariMasur 4	CC	AA	CC	AA	TT	AA	GG	GG	AA	CC	TT	GG	TT	TT	TT	AG	CC	AA	TT	GG	CC	TT	GG	-	TT	AA	GG	AA	GG	GG	CC	TT	-	-	GG	CC	AA	CC	GG	AA	AA	TT	TT	TT	AA	CC	TT	TT	AA
BariMasur 7	CC	AA	CC	AA	TT	AA	GG	GG	AA	CC	TT	GG	TT	TT	TT	AA	CC	AA	TT	GG	CC	TT	GG	-	TT	AA	GG	AA	GG	GG	CC	TT	-	-	GG	CC	AA	CC	GG	AA	AA	TT	TT	TT	AA	CC	TT	TT	AA
CDC Blaze	TC	GG	CC	AA	TT	AA	AA	TT	AA	CC	TT	GG	TT	GG	AA	AA	GG	GG	CC	-	TT	GG	GG	AG	TT	AA	AA	GG	GG	GG	CC	TT	-	-	GG	TT	CC	TT	GG	AT	AA	-	CC	TT	AA	CC	CC	TT	TT
CDC Cherie	TT	-	CC	AT	TT	AA	AA	TG	-	CG	-	-	GG	TT	TT	GG	CC	AA	-	GG	-	TG	AA	AG	TT	AA	-	AA	TT	AG	CC	TC	AA	CC	GG	-	CC	CC	GG	TT	-	AA	CC	TT	AA	CC	CC	AA	AA
CDC Dazil	CC	-	CC	TT	TT	AA	AA	TT	AA	CC	TT	GG	GG	TT	AA	AA	GG	AA	TC	GG	TT	TT	GG	AA	GG	CC	AA	GG	GG	GG	CC	TT	-	-	GG	CC	AA	TT	GG	AA	GG	TT	CC	TT	-	CC	CC	-	AA
CDC Glamis	CC	GG	CC	AA	TT	AA	AA	GG	AA	CC	CC	AA	TT	GG	TT	AA	GG	GG	CC	GG	TT	GG	GG	GG	-	AA	AA	GG	GG	AA	CC	TT	-	-	GG	CC	AA	TT	AA	AA	AA	TT	TT	AA	AA	CC	TT	TT	TT
CDC Gold	CC	GG	CC	AA	TT	AA	AA	TT	AA	CC	TT	GG	TT	TT	TT	AA	CG	GG	CC	GG	TT	GG	GG	GG	GG	AA	AA	-	GG	AA	CC	TT	-	-	GG	CC	-	TT	AA	AA	AA	TT	TT	-	GG	CC	TT	TT	TT
CDC Grandora	CC	GG	CC	AA	TT	AA	AA	GG	AA	CC	CC	GG	TT	GG	TT	AA	GG	GG	CC	GG	TT	GG	GG	GG	GG	AA	AA	GG	GG	AA	CC	TT	-	-	GG	CC	AA	TT	AA	AA	AA	TT	TT	AA	AA	CC	TT	TT	TT
CDC Greenland	CC	AA	CC	-	TT	AA	AA	GG	AA	CC	CC	-	GG	TT	TT	AA	GG	GG	CC	GG	TT	GG	GG	-	GG	AA	AA	GG	TT	AA	CC	TT	-	-	GG	TC	AA	TT	AA	AA	AA	TT	TT	AA	AA	CC	TT	-	TT
CDC Imax	CC	GG	CC	TT	TT	AA	-	-	AA	CC	TT	GG	TT	TT	-	AA	GG	GG	-	AA	TT	TT	GG	GG	TT	AA	AA	GG	GG	GG	TT	TT	-	-	GG	CC	-	CC	GG	TT	GG	-	CC	TT	GG	TC	CC	TT	TT
CDC Imigreen	CC	AA	CC	AA	TT	AA	GG	GG	AA	CC	TT	GG	TT	TT	TT	AA	CC	AA	TT	GG	CC	TT	GG	GG	TT	AA	AA	AA	GG	GG	CC	CC	-	-	GG	TT	CC	CC	GG	AA	AA	AA	TT	TT	GG	CC	CC	TT	TT
CDC Impact	-	-	CC	AA	TT	AA	AA	TT	AA	CC	TT	GG	TT	GG	AA	AA	GG	GG	CC	AA	TT	GG	GG	-	TT	AA	AA	GG	GG	GG	CC	TT	-	-	GG	TT	CC	TT	GG	AT	AG	-	CC	TT	AA	CC	CC	-	TT
CDC Impala	CC	AA	CC	AA	TT	AA	-	TT	AA	CC	TT	-	-	TG	AA	AA	GG	GG	TC	GG	-	GG	GG	AA	TT	AA	AA	GG	GG	GG	-	TT	-	-	GG	TT	-	-	GG	AA	GG	AT	CC	TT	-	CC	TC	TT	AA
CDC Imperial	CC	GG	CC	AA	TT	AA	AA	TT	AA	CC	TT	AA	GG	TT	AA	AA	GG	GG	CC	GG	TT	TT	GG	AA	-	AA	AA	GG	GG	GG	CC	TT	-	-	GG	TT	AA	TT	GG	AA	GG	TT	CC	TT	AA	CC	CC	TT	AA
CDC Impower	CC	GG	CC	AA	TT	GG	AA	GG	AA	CC	CC	GG	TT	GG	TT	AA	GG	GG	CC	GG	TT	GG	GG	-	GG	AA	AA	GG	GG	GG	CC	TT	-	-	GG	CC	CC	CC	AA	AA	AA	TT	TT	-	AA	CC	TT	TT	TT
CDC Impress	CC	AA	CC	AA	TT	AA	AA	GG	AA	CC	CC	AA	TT	TT	TT	AA	GG	GG	CC	GG	TT	GG	GG	GG	GG	AA	AA	GG	TT	AG	CC	TT	-	-	GG	CC	AA	TT	AA	AA	AA	TT	CC	TT	AA	CC	TT	TT	TT
CDC Improve	TT	GG	CC	AA	TT	AA	AA	GG	AA	CC	CC	GG	TT	GG	TT	AA	GG	GG	CC	GG	-	GG	GG	GG	GG	AA	AA	-	GG	AA	CC	TT	-	-	GG	-	CC	TT	AA	AA	AA	TT	TT	TT	AA	CC	CC	AA	TT
CDC Imvincible	CC	AG	CC	AT	TT	AA	AA	TT	AA	CC	TT	-	TT	TT	AA	AA	GG	GG	TC	AA	TT	TT	GG	GG	TT	AA	AA	GG	GG	GG	TT	TT	-	-	GG	TC	-	CC	GG	-	GG	-	CC	TT	AA	CC	CC	TT	TT
CDC KR-1	CC	GG	CC	AA	TT	AG	AA	GG	AA	CC	-	GG	TT	TT	TT	AA	GG	GG	CC	GG	-	GG	GG	AA	GG	CC	AA	GG	GG	AA	CC	TT	-	-	GG	-	CC	CC	AA	AA	AA	TT	-	TT	AA	CC	CC	AA	TT
CDC LeMay	TT	GG	CC	AT	TT	AA	GG	TT	-	CC	TT	-	TT	GG	AA	AA	GG	GG	TT	GG	TT	GG	GG	AA	TT	AA	AA	GG	GG	GG	CC	TT	-	-	GG	CC	CC	CC	AA	TT	GG	TT	-	-	GG	CC	TT	TT	TT
CDC Matador	CC	GG	CC	AA	TT	AA	GG	TG	-	CC	TT	-	TT	TT	TT	AA	GG	GG	TT	AA	TT	TT	GG	AA	-	AA	AA	GG	GG	GG	CC	TT	-	-	GG	TT	-	-	GG	AA	GG	-	CC	TT	AA	-	CC	TT	TT
CDC Maxim	CC	-	CC	TT	TT	GG	AA	-	AA	CC	TT	GG	TT	TT	-	AA	GG	GG	CC	AG	-	TG	GG	AA	TG	CC	AA	GG	TT	GG	CC	TT	-	-	GG	CC	CC	TC	AA	AA	AG	TT	CC	TT	GG	TC	CC	AA	TT
CDC Meteor	CC	AG	CC	TT	TT	AA	GG	TT	AA	CC	TT	GG	TT	TT	-	-	GG	GG	TT	-	TT	GG	-	-	-	AA	-	GG	GG	GG	TC	TC	-	-	GG	-	-	-	-	-	GG	TT	TC	-	GG	-	TT	-	TT
CDC Milestone	CC	GG	CC	AA	TT	AA	AA	GG	AA	CC	-	AA	TT	TT	TT	AA	GG	GG	TT	AG	TT	TG	AG	-	TT	AA	AA	GG	GG	GG	-	TT	-	-	GG	-	AA	TT	GG	AA	GG	TT	CC	TT	AA	TT	CC	-	TT
CDC Peridot	CC	GG	CC	AA	TT	AA	AA	GG	AA	CC	CC	-	TT	GG	TT	AA	GG	GG	CC	GG	TT	GG	-	-	GG	AA	AA	GG	GG	AA	CC	TT	-	-	GG	CC	AA	TT	AA	AA	AA	TT	TT	AA	AG	CC	TT	-	TT
CDC Plato	CC	AA	CC	AA	TT	AA	GG	-	AA	CC	TT	GG	TT	TT	TT	AA	CG	AA	TT	GG	CC	TT	GG	GG	TT	AA	GG	-	GG	GG	CC	TT	-	-	GG	CC	CC	CC	GG	AA	-	-	-	TT	GG	CC	TT	TT	TT
CDC QG-1	-	GG	CC	TT	TT	AA	GG	TT	AA	CC	TT	GG	TT	GG	-	AA	GG	GG	TT	GG	TT	GG	GG	AA	-	AA	AA	GG	GG	GG	CC	TT	-	-	GG	CC	CC	CC	AA	TT	GG	TT	TT	TT	GG	CC	TT	TT	TT
CDC Redberry	CC	GG	CC	TT	TT	GG	AA	GG	AA	CC	TT	GG	TT	TT	TT	AA	GG	GG	-	GG	-	GG	GG	AA	-	CC	AA	GG	GG	GG	CC	TT	-	-	GG	-	CC	CC	AA	AA	AA	TT	CC	TT	GG	TT	CC	AA	TT
CDC Redbow	CC	GG	CC	TT	TT	AA	AA	TT	GG	CC	TT	GG	GG	TT	AA	AA	GG	GG	CC	AA	TT	TT	GG	AA	TT	AA	AA	AA	GG	AG	TT	TT	-	-	GG	CC	AA	CC	GG	AA	GG	TT	CC	AA	GG	CC	CC	TT	AA
CDC Redcap	CC	GG	CC	AA	TT	AA	GG	GG	AA	CC	TT	AA	GG	TT	TT	AA	GG	GG	TT	GG	TT	GG	GG	AG	GG	AA	AA	GG	GG	GG	-	TT	-	-	GG	CC	-	TC	-	TT	AA	TT	-	AA	AA	TT	TC	TT	TT
CDC Redcliff	CC	GG	CC	-	TT	GG	AA	GG	AA	CC	TT	GG	TT	TT	TT	AA	GG	GG	CC	AA	TC	TG	GG	AA	-	CC	AA	GG	GG	GG	TC	TT	-	-	GG	CC	CC	CC	AG	-	AG	TT	CC	TT	AA	TT	CC	-	TT
CDC Redcoat	CC	GG	CC	TT	TT	AA	AA	TG	GG	CC	CC	GG	TT	TT	-	AA	CC	AA	CC	GG	CC	TT	GG	GG	TT	CC	AA	GG	GG	GG	TT	TT	-	-	GG	TT	AA	TT	GG	AA	AA	TT	-	TT	AA	TC	CC	AA	TT
CDC Red Rider	CC	GG	CC	AA	TT	AA	AA	GG	AA	CC	CC	AA	GG	TT	TT	AA	GG	AA	TT	GG	TT	GG	GG	GG	GG	CC	AA	GG	GG	AA	-	TT	-	-	GG	TT	AA	TT	AA	AA	AA	TT	TT	TT	AA	CC	TT	TT	TT
CDC Redwing	CC	GG	CC	AA	TT	AA	AA	GG	AA	CC	CC	AA	GG	TT	TT	AA	-	AA	CC	GG	TC	GG	AG	GG	-	CC	AA	-	GG	AA	CC	TT	-	-	GG	TT	AC	TT	-	AA	AA	TT	TT	TT	AA	CC	TC	AA	TT
CDC Richlea	CC	GG	CC	AA	TT	AA	AA	GG	AA	CC	-	AA	TT	TT	TT	AA	GG	GG	CC	GG	TT	GG	GG	GG	-	AA	AA	GG	GG	GG	CC	TT	-	-	GG	-	AA	TT	-	AA	-	TT	CC	TT	AA	TC	CC	-	TT
CDC Robin	CC	AA	CC	AA	TT	AA	GG	TT	GG	CC	TT	AA	GG	TT	AA	AA	GG	GG	TT	GG	TT	TT	GG	AA	-	AA	AA	GG	GG	GG	CC	TT	-	-	GG	TT	AA	TT	GG	AA	GG	TT	CC	TT	AA	TC	CC	TT	AA
CDC Rosebud	CC	GG	CC	TT	TT	AA	GG	TT	GG	CC	TT	AA	GG	TT	AA	AA	GG	GG	TT	GG	TT	TT	GG	AA	TT	AA	AA	AA	GG	GG	TC	TT	-	-	GG	TT	AA	CC	GG	AA	GG	TT	CC	TT	AA	CC	CC	TT	AA
CDC Rosetown	CC	GG	CC	AA	TT	AA	GG	TT	GG	CC	TT	AG	GG	TT	AA	AA	GG	GG	TT	GG	CC	GG	GG	AA	TT	AA	AA	GG	GG	GG	-	TT	-	-	GG	TT	AA	CC	GG	AA	GG	TT	CC	TT	GG	CC	-	TT	AA
CDC Rouleau	TC	GG	CC	-	TT	AG	AG	TG	AA	CC	-	GG	TT	TG	TT	AA	GG	GG	-	GG	TT	GG	GG	-	TG	AA	AA	GG	GG	-	CC	TT	-	-	GG	-	CC	TC	AA	-	-	TT	TT	-	GG	CC	TT	-	TT
CDC Royale	TT	GG	CC	-	TT	AA	GG	-	AG	CC	TT	GG	TT	GG	-	AA	GG	GG	TT	GG	TT	GG	GG	AA	TT	AA	AA	GG	GG	GG	CC	TT	-	-	GG	CC	CC	CC	AA	TT	-	TT	-	AA	GG	CC	TT	-	TT
CDC Ruby	TC	GG	CC	-	TT	AA	GG	-	AA	CC	TT	AG	TT	GG	AA	AA	GG	GG	TT	GG	TT	GG	GG	AG	TT	AA	AA	GG	GG	GG	CC	TT	-	-	GG	CC	AC	TC	AA	TT	GG	TT	-	-	GG	CC	TT	-	TT
CDC SB-1	TT	AA	-	TT	CC	AA	AA	GG	AA	CC	TT	-	TT	TT	TT	AA	-	GG	TT	GG	-	TG	AG	AA	TT	AA	AA	GG	-	GG	TT	TT	-	-	GG	TT	CC	TT	GG	AA	GG	TT	CC	TT	AA	TT	CC	-	TT
CDC Sedley	TT	GG	CC	AA	TT	AA	AA	GG	AA	CC	CC	GG	TT	GG	TT	AA	GG	GG	CC	-	CC	GG	GG	GG	GG	AA	AA	AA	GG	AA	CC	TT	-	-	GG	CC	CC	TT	AA	-	AA	TT	TT	-	AA	CC	CC	AA	TT
CDC Sovereign	CC	GG	CC	AA	TT	GG	AG	GG	AA	CC	CC	GG	TT	GG	TT	AA	GG	GG	TC	-	TT	GG	GG	AG	GG	CC	AA	GG	GG	-	CC	TT	-	-	GG	CC	-	-	AA	-	AA	TT	TT	-	AA	CC	TT	TT	TT
CDC Vantage	CC	GG	CC	AA	TT	AA	AA	GG	AA	CC	CC	AA	TT	TT	TT	AA	GG	GG	CC	GG	TT	GG	GG	GG	TG	AA	AA	GG	TT	-	CC	TT	AA	CC	GG	CC	AA	TT	AA	AA	AG	TT	-	AT	AA	CC	TC	TT	TT
CDC Viceroy	TT	AG	CC	AT	TT	-	AG	TT	AA	CC	TT	-	TT	TT	AA	AA	GG	GG	TT	GG	TT	GG	AG	GG	-	AA	AA	AA	GG	GG	TC	TT	-	-	GG	TT	CC	CC	AG	AA	GG	AT	-	-	-	CC	-	TT	TT
Cedar	CC	GG	CC	TT	CC	AA	GG	TT	AA	CC	CC	GG	TT	TT	TT	AA	CC	GG	TT	GG	TT	GG	AA	AA	TT	AA	AA	AA	GG	AA	CC	TT	-	-	GG	TT	AA	TT	GG	AA	GG	TT	TT	TT	GG	CC	TT	TT	TT
Crimson	CC	GG	CC	TT	CC	AA	GG	-	AA	CC	-	GG	TT	TT	AA	AA	GG	GG	TT	GG	TT	GG	AA	AA	TT	AA	AA	AA	GG	GG	CC	TT	-	-	GG	TT	AA	TT	GG	-	GG	TT	CC	TT	AA	CC	TC	TT	TT
Eston	CC	AA	CC	-	TT	AA	AA	GG	AA	CC	TT	AA	TT	TT	TT	AA	GG	GG	TT	AA	TT	GG	GG	AA	TT	AA	AA	GG	GG	GG	TT	TT	-	-	GG	TT	CC	TT	GG	AA	GG	AA	CC	TT	AA	TT	CC	TT	TT
Giftgi	CC	AA	-	-	CC	AA	AG	TT	AA	CC	TT	GG	TT	TT	TT	AG	CC	AG	TT	GG	CC	TT	AA	-	TT	-	GG	AA	-	GG	CC	CC	GG	-	GG	-	-	CC	GG	AT	GG	TT	TT	TT	GG	CC	-	TT	AT
GII ZA9LRIL1	CC	GG	CC	TT	-	-	GG	TT	AA	CC	-	GG	GG	-	-	-	CC	AG	TT	-	-	GG	AA	-	TT	AA	AA	AA	-	-	CC	-	AA	CC	GG	TT	-	TT	GG	AA	GG	TT	CC	TT	-	CC	TT	TT	TT
ILL 0009	TT	AG	-	AA	TC	AG	AG	GG	GG	CC	CC	AG	GG	TT	TT	GG	CC	AA	-	GG	CC	GG	AA	GG	TT	AC	-	AA	GG	AA	CC	TT	-	-	GG	-	CC	CC	GG	AT	GG	-	TC	TT	-	CC	CC	AA	AA
ILL 0028	TT	GG	CC	TT	TT	AA	AA	GG	GG	CG	-	GG	GG	TT	TT	GG	GG	AA	-	GG	CC	GG	AA	-	TT	CC	GG	AA	TG	AA	CC	TT	AA	-	-	TT	CC	CC	GG	-	-	AT	CC	TT	AG	CC	-	-	TT
ILL 0055	CC	-	CC	AA	-	-	AG	TT	AA	CG	TT	GG	TT	TT	-	AG	CC	AG	TT	GG	TT	-	AA	-	TT	AA	-	AA	TG	GG	CC	TT	AA	CC	-	-	-	CC	GG	AA	GG	AT	TT	AT	AG	TC	-	-	AA
ILL 0080	-	AA	CC	AT	CC	AA	AA	GG	-	CC	TC	AA	GG	TT	TT	AA	GG	AA	CC	GG	TT	TG	AA	-	TT	CC	AG	AA	GG	AA	CC	TT	-	-	TG	TT	AA	TT	GG	AA	AA	TT	CC	TT	AA	CC	CC	AA	AT
ILL 0132	TT	GG	CC	-	TT	AA	GG	TT	AA	CG	TT	GG	TT	TT	AA	GG	CC	GG	TT	GG	TT	TT	AA	-	TT	AA	GG	AA	TG	GG	CC	TT	AA	CC	-	CC	AA	CC	-	TT	GG	AT	CC	TT	AG	CC	TT	TT	-
ILL 0141	CC	AA	CC	AA	CC	AA	AA	TT	AA	CC	TT	GG	TT	TT	TT	GG	CC	AG	TT	GG	TT	-	AA	GG	TT	AA	GG	AA	TG	GG	CC	TT	AA	CC	GG	TT	CC	CC	GG	AA	GG	AA	TT	TT	AG	CC	CC	TT	AA
ILL 0229	-	-	CC	-	CC	GG	-	-	-	CG	TC	AA	GG	TT	-	-	-	AA	TC	GG	CC	GG	AA	AA	TT	-	AA	AA	TG	-	CC	TT	AA	TC	GG	TT	CC	-	-	AA	AG	AT	CC	AT	AA	TC	CC	-	-
ILL 0242	CC	AG	CC	-	TT	AA	AG	TT	AG	CC	TT	GG	TG	TG	TT	AG	CC	GG	TC	GG	TC	-	AA	GG	TT	AA	AA	AA	GG	-	CC	-	-	-	GG	CC	AC	TC	GG	AA	-	-	TC	TT	GG	CC	TT	TT	TT
ILL 0293	-	-	CC	-	TT	AA	GG	-	-	CG	TT	GG	GG	TT	TT	-	-	AA	-	GG	-	-	-	-	-	AC	-	AG	GG	-	-	TT	AA	TC	-	TT	AC	-	-	-	-	-	-	AT	AA	CC	CC	TT	AA
ILL 0313	-	-	CC	AA	TT	AA	AG	-	GG	CC	TT	GG	GG	TT	-	GG	-	AA	-	GG	-	-	AA	GG	TT	AA	AA	AA	TG	AA	CC	TT	AA	TC	GG	CC	CC	CC	GG	-	AA	AT	TT	TT	AA	CC	CC	TT	-
ILL 0572	CC	-	CC	-	TT	AA	GG	TT	AA	CG	-	GG	GG	TT	TT	GG	CC	AG	TT	-	TT	GG	-	-	TT	AA	-	AA	-	GG	CC	CC	AA	CC	-	CC	CC	-	GG	-	-	-	CC	TT	-	CC	TT	TT	TT
ILL 0618	TT	AA	CC	TT	TT	AA	AA	TT	AA	CC	TT	GG	TT	TT	TT	AA	CC	GG	TT	GG	CC	TT	AA	GG	TT	AA	AA	AA	GG	GG	CC	TT	-	-	TT	TT	CC	TT	GG	AA	GG	TT	TT	TT	GG	CC	TT	TT	TT
ILL 0624	CC	AA	CC	TT	TT	AA	GG	TT	AA	CC	TT	GG	TT	TT	AA	AA	GG	GG	TT	GG	TT	GG	GG	AA	TG	AA	AA	GG	GG	GG	TT	TT	-	-	GG	TT	CC	TT	GG	AA	GG	TT	TT	TT	GG	-	-	TT	TT
ILL 0927	TC	AA	CC	AA	TT	AG	GG	TT	AA	CC	-	AG	TT	TT	TT	AA	CC	GG	TT	GG	TT	TG	AA	GG	TT	AA	-	AA	GG	GG	CC	CC	-	-	GG	CC	-	CC	GG	AA	GG	TT	CC	TT	GG	CC	TT	-	TT
ILL 1048	-	GG	CC	TT	TT	GG	GG	-	AA	CG	TT	-	TT	TT	TT	GG	-	AA	TT	GG	-	GG	AA	-	TT	AA	-	AA	TG	GG	CC	-	AA	TT	GG	CC	AA	CC	GG	AA	GG	-	TT	TT	AG	CC	-	TT	TT
ILL 1139	-	-	CC	-	-	GG	-	TG	-	CC	CC	GG	-	TT	TT	GG	CC	AA	-	GG	-	-	AA	-	TT	AA	AA	AA	TG	AG	CC	TT	AA	CC	GG	CC	-	TC	GG	-	-	AT	-	TT	AA	CC	-	AA	AA
ILL 1220	CC	GG	CC	AA	TT	GG	GG	GG	AA	CG	TT	GG	GG	TT	TT	GG	CC	AG	TT	GG	TT	GG	AA	GG	TT	AA	AA	AA	TG	AA	CC	CC	AA	CC	GG	CC	CC	CC	GG	AA	GG	AA	TT	TT	AA	CC	TT	TT	TT
ILL 1337	CC	AA	CC	AT	TT	AG	GG	TT	AA	CC	TT	GG	TT	TT	TT	AA	CC	GG	TT	GG	TT	TT	AA	GG	TT	AA	AA	AA	GG	GG	CC	TT	-	-	GG	CC	CC	TT	-	AA	GG	TT	TT	TT	GG	CC	TT	TT	TT
ILL 1462	CC	GG	CC	TT	CC	GG	GG	TT	AA	CG	TT	GG	TT	TT	TT	GG	CC	AG	CC	GG	TT	GG	AA	-	TT	AA	GG	AA	GG	GG	CC	TT	AA	CC	-	TT	AA	CC	GG	AA	GG	AT	CC	TT	AG	CC	TT	TT	TT
ILL 1553	CC	GG	CC	AA	TT	AA	AA	TT	GG	CG	TT	GG	GG	TT	TT	GG	CC	AG	CC	GG	TT	GG	AA	GG	TT	AA	GG	AA	TG	GG	CC	CC	AA	CC	TT	CC	AA	CC	GG	AA	GG	AT	CC	TT	AG	CC	TT	TT	TT
ILL 1671	TC	AA	CC	AA	TT	GG	GG	TT	AA	CG	TT	-	TT	TT	TT	GG	CC	AG	TT	GG	TT	GG	AA	GG	TT	AA	-	AA	GG	GG	CC	CC	AA	CC	GG	-	AA	CC	GG	-	GG	AT	TT	TT	AG	CC	TT	TT	TT
ILL 1704	CC	AA	AA	AA	TT	AA	GG	GG	AA	CC	CC	GG	GG	TT	TT	GG	CC	AA	TT	GG	CC	TT	AA	GG	TT	CC	AA	AA	-	AA	CC	TT	GG	-	GG	TT	CC	CC	GG	AA	AA	TT	TT	TT	AA	CC	CC	TT	TT
ILL 1744	CC	-	-	-	-	-	GG	TT	AA	CC	-	GG	TG	TT	TT	GG	CC	-	-	GG	CC	TT	AG	GG	TT	-	-	AA	GG	-	CC	-	AA	CC	GG	-	-	CC	GG	TT	-	AT	TT	TT	AA	CC	TT	TT	-
ILL 1762	-	GG	CC	AA	TT	GG	GG	TT	AA	CC	TT	GG	TT	TT	TT	AA	CC	GG	TT	GG	-	TT	AA	GG	TT	AA	GG	AA	GG	GG	CC	-	-	-	GG	CC	AA	TT	GG	AT	GG	TT	TT	TT	GG	CC	TC	TT	TT
ILL 1861	CC	AA	-	TT	TC	-	GG	TT	AA	CC	TT	GG	TT	TT	TT	GG	CC	GG	TT	GG	-	TT	GG	GG	TT	AC	GG	AA	GG	GG	CC	CC	-	-	GG	CC	-	CC	GG	-	GG	-	TT	TT	-	CC	-	TT	AA
ILL 1983	CC	GG	CC	AT	TT	AA	GG	TT	GG	CC	CC	GG	TT	GG	AA	AA	CC	GG	TT	AA	TT	GG	GG	-	TT	AA	AA	AA	GG	GG	CC	TT	-	-	GG	TT	-	TT	GG	AA	-	TT	CC	TT	AA	CC	CC	TT	TT
ILL 2194	CC	GG	CC	AA	TT	AA	AA	GG	AA	CC	CC	AA	TT	GG	TT	AA	GG	GG	CC	GG	TT	GG	GG	GG	GG	AA	AA	GG	GG	AA	CC	TT	-	-	GG	CC	AA	TT	AA	AA	AA	TT	TT	AA	AA	CC	CC	TT	TT
ILL 2217	CC	GG	CC	AA	TT	GG	GG	GG	AA	CC	TT	GG	TT	TT	TT	GG	CC	GG	TT	GG	TT	GG	AA	GG	TT	AA	GG	AA	GG	GG	CC	CC	-	-	GG	CC	AA	CC	GG	AA	GG	TT	CC	TT	GG	CC	TT	TT	TT
ILL 2290	CC	GG	CC	AA	TT	AA	GG	GG	AA	CC	TT	-	GG	TT	TT	AA	GG	AA	CC	AA	TT	GG	AA	AA	TT	CC	GG	AA	GG	GG	CC	TT	-	-	GG	TT	CC	CC	GG	TT	AA	AA	CC	TT	AA	CC	TT	-	TT
ILL 2372	CC	AA	CC	AA	TT	GG	AG	TG	AA	CC	TT	GG	TG	TT	-	-	CC	AG	TT	-	TT	GG	-	-	TT	AA	GG	AA	GG	GG	-	CC	AA	CC	GG	CC	-	CC	GG	-	AA	TT	TT	TT	AG	CC	TT	TT	TT
ILL 2433	CC	AA	AA	AA	TT	AA	GG	GG	AA	CC	CC	-	GG	TT	TT	GG	CC	AA	TT	GG	CC	TT	AA	-	TT	CC	AA	AA	TG	AA	CC	TT	AA	TC	GG	TT	CC	CC	GG	AA	AA	AT	TT	TT	AA	CC	CC	TT	TT
ILL 2501	CC	AA	CC	AA	TT	AA	GG	GG	AA	CC	TT	GG	TT	TT	TT	AA	CC	AA	TT	GG	CC	-	GG	GG	TT	AA	GG	AA	TG	GG	CC	TT	AA	CC	GG	CC	CC	CC	GG	AA	AA	AA	TT	TT	AA	CC	CC	TT	TT
ILL 2526	CC	AA	CC	AA	TT	AA	GG	GG	AA	CC	TT	GG	TT	TT	TT	AA	CC	AG	TT	GG	CC	TT	GG	GG	TT	AA	GG	AA	GG	GG	CC	TT	-	-	GG	CC	CC	CC	GG	AA	AA	AA	TT	TT	AA	CC	TT	TT	TT
ILL 2581	CC	AA	CC	AA	TT	AA	GG	GG	AA	CC	TT	GG	TT	TT	TT	AA	CC	AA	TT	GG	CC	TT	GG	GG	TT	AA	GG	AA	GG	GG	CC	TT	-	-	GG	CC	CC	CC	GG	AA	AA	AA	TT	TT	AA	CC	TT	-	TT
ILL 2607	CC	AA	CC	AA	TT	AA	GG	GG	AA	CC	TT	GG	TT	TT	TT	AA	CC	AA	TT	GG	CC	TT	GG	-	TT	AA	GG	AA	TG	GG	CC	TT	AA	CC	GG	CC	CC	CC	GG	-	AA	AT	TT	TT	AG	CC	TT	TT	TT
ILL 2684	CC	AA	CC	AA	TT	AA	GG	GG	AA	CC	TT	GG	TT	TT	TT	AA	CC	GG	TT	GG	CC	TT	GG	GG	TT	AA	GG	AA	GG	GG	CC	TT	-	-	GG	CC	CC	CC	GG	AA	AA	AA	TT	TT	-	CC	TT	TT	TT
ILL 2789	CC	AA	CC	AA	TT	AA	GG	GG	AA	CC	TT	GG	TT	TT	TT	AA	CC	AA	TT	GG	CC	TT	GG	GG	TT	AA	GG	AA	GG	GG	CC	TT	-	-	GG	CC	CC	CC	GG	AA	AA	AA	TT	TT	AA	CC	TT	TT	TT
ILL 3025	CC	AA	CC	AA	TT	AA	GG	GG	AA	CC	TT	GG	TT	TT	TT	AA	CC	AA	TT	GG	CC	TT	GG	-	TT	AA	GG	AA	GG	GG	CC	TT	AA	CC	GG	CC	CC	CC	GG	AA	AA	AA	TT	TT	AA	CC	TT	TT	TT
ILL 3167	CC	AA	CC	-	TC	GG	GG	TT	-	CC	TT	GG	TT	TT	TT	AG	CC	-	TT	GG	CC	TT	GG	-	TT	AA	-	AA	TG	GG	CC	CC	AA	CC	-	CC	CC	CC	GG	TT	AG	AT	TT	TT	AG	CC	TT	TT	AA
ILL 3347	CC	AA	CC	AA	TT	AA	GG	GG	AA	CC	TT	GG	TT	TT	TT	AA	CC	AA	TT	GG	CC	TT	GG	GG	TT	AA	GG	AA	GG	GG	CC	TT	AA	CC	GG	CC	CC	CC	GG	AA	AA	AT	TT	TT	AG	CC	-	TT	TT
ILL 3487	CC	AA	CC	AA	TT	AA	GG	-	AA	CC	TT	-	TT	TT	-	AA	CC	AA	TT	GG	-	GG	GG	-	TT	AA	-	AA	TG	GG	CC	TT	AA	CC	GG	-	CC	CC	AG	-	-	AT	TT	AT	AG	CC	TT	TT	-
ILL 3502	-	AA	CC	-	TT	AA	AA	-	-	GG	TT	GG	TT	TT	-	AA	-	AG	-	GG	CC	GG	AA	AA	TT	-	-	AA	TG	AA	CC	TT	AA	TC	GG	-	-	TT	AA	TT	GG	TT	CC	AT	AA	-	CC	TT	-
ILL 3596	CC	AA	CC	AA	TT	AA	GG	GG	AA	CG	TT	GG	TT	TT	TT	AA	CC	AA	TT	GG	CC	TT	GG	GG	TT	AA	GG	AA	TG	GG	CC	TT	AA	CC	GG	CC	CC	CC	GG	-	AA	AA	TT	TT	AA	CC	TT	TT	TT
ILL 3597	CC	AA	CC	AA	TT	AA	GG	GG	AA	CG	-	GG	TT	TT	TT	AA	CC	AA	TT	GG	CC	-	GG	-	TT	AA	GG	AA	TG	GG	CC	TT	AA	CC	GG	CC	CC	CC	GG	AA	AA	AA	TT	TT	AA	CC	TT	TT	TT
ILL 3714	CC	AA	CC	AA	TT	AA	AA	TT	GG	CC	TT	GG	TT	TT	AA	AA	CC	AG	CC	GG	CC	GG	AA	AA	TT	AA	AA	AA	GG	AA	CC	TT	AA	CC	GG	TT	AA	TT	AA	TT	GG	-	CC	AT	AA	TT	CC	TT	TT
ILL 3805	CC	AA	CC	AA	TT	AA	-	TG	-	CC	TT	GG	TT	TT	-	AA	CC	AA	-	GG	CC	-	AG	-	TT	AA	-	AA	GG	-	CC	TT	AA	CC	GG	-	-	TC	-	AA	AG	AA	-	AT	AA	-	-	TT	TT
ILL 3925	CC	AA	CC	AA	TT	AA	GG	GG	AA	CC	TT	GG	TT	TT	-	AA	-	AA	TT	GG	CC	TT	GG	-	TT	AA	GG	AA	TG	GG	CC	TT	AA	CC	GG	CC	CC	CC	GG	AA	AA	AA	TT	AT	AA	CC	TT	TT	TT
ILL 4080	CC	AA	CC	AA	TT	AA	GG	-	-	CC	TT	GG	TT	TT	-	AA	CC	AA	TT	GG	CC	-	-	GG	TT	AA	GG	AA	GG	GG	CC	TT	AA	CC	GG	CC	CC	CC	-	-	-	AA	-	AT	AA	CC	TT	TT	TT
ILL 4164	CC	AA	-	TT	TT	GG	GG	TT	AA	CC	TT	GG	TT	TT	TT	GG	CC	AG	TT	GG	CC	TT	GG	AA	TT	AA	GG	AA	TG	GG	CC	CC	AA	CC	GG	CC	CC	CC	GG	TT	GG	AA	TT	TT	AG	CC	TT	TT	AA
ILL 4349	CC	GG	CC	AA	TT	AA	AA	GG	AA	CG	CC	-	TT	-	TT	AA	GG	AG	TT	GG	CC	TT	AG	-	TT	AA	AA	AA	TG	GG	-	TT	AA	TC	GG	CC	AA	-	GG	AA	GG	AT	-	TT	AG	TT	TT	AA	TT
ILL 4359	CC	AA	CC	AA	TT	AA	GG	GG	AA	CC	TT	GG	TT	TT	TT	AA	CC	AA	TT	GG	CC	TT	GG	GG	TT	AA	GG	AA	TG	GG	CC	TT	AA	CC	GG	CC	CC	CC	GG	AA	AA	AA	TT	TT	AA	CC	CC	TT	TT
ILL 4387	-	-	CC	-	TC	AA	AA	GG	-	GG	-	-	-	TT	TT	AA	GG	AG	CC	GG	TT	GG	AA	-	TT	AC	-	AA	TG	AA	-	-	AA	CC	-	TT	CC	TT	GG	TT	AA	-	CC	TT	AA	CC	-	AA	-
ILL 4400	-	-	-	TT	TT	AA	AA	-	GG	CC	-	GG	GG	TT	-	GG	GG	AA	-	GG	-	GG	AA	-	TT	CC	AG	-	GG	AA	CC	TT	AA	CC	-	TT	CC	CC	GG	-	AG	AT	CC	AT	AG	CC	-	AA	TT
ILL 4542	CC	GG	CC	AA	TT	-	AA	TT	AA	CC	TT	GG	TT	TT	TT	GG	CC	AG	TT	GG	CC	TT	AA	-	TT	AA	GG	AA	TG	GG	CC	-	AA	CC	-	-	AA	CC	GG	TT	GG	AT	TT	TT	AG	CC	CC	-	AA
ILL 4605	TT	GG	CC	TT	TT	AA	GG	TT	AA	CC	TT	-	GG	TT	AA	AA	GG	AA	CC	GG	TT	GG	GG	-	TT	AA	GG	GG	GG	AA	-	TT	AA	TC	GG	TT	CC	CC	AA	AA	AA	AA	CC	TT	AA	CC	TT	AA	TT
ILL 4609	CC	AA	CC	AA	TT	AA	GG	GG	AA	CG	TT	GG	TT	TT	TT	-	CC	AA	TT	GG	CC	TT	GG	GG	TT	AA	GG	AA	TG	GG	CC	TT	AA	CC	GG	CC	AC	CC	GG	-	AA	AT	TT	TT	AG	CC	CC	TT	TT
ILL 4665	CC	GG	CC	TT	TT	AA	AA	GG	GG	CC	TT	-	GG	TT	AA	AA	GG	AA	CC	GG	TT	GG	AA	AA	TT	-	-	AA	TG	-	CC	TT	AA	CC	GG	TT	AA	TT	GG	AA	AA	TT	CC	TT	AG	CC	TT	TT	TT
ILL 4671	TT	-	CC	-	TT	AA	AA	GG	-	GG	-	AA	GG	-	AA	GG	GG	AA	CC	GG	CC	GG	AA	-	TT	CC	AA	GG	GG	AG	CC	-	AA	CC	GG	TT	AA	CC	GG	-	AA	TT	CC	TT	AG	CC	CC	AA	TT
ILL 4740	TT	GG	CC	TT	TT	AA	GG	TT	AA	CC	TT	AA	TT	GG	AA	AA	GG	AG	TT	GG	TT	GG	GG	AA	TT	AA	AA	GG	TG	GG	CC	TT	AA	CC	GG	CC	CC	CC	AA	TT	GG	AT	CC	TT	AG	CC	TT	TT	TT
ILL 4768	CC	AA	AA	AA	TT	AA	GG	GG	AA	CC	CC	GG	GG	TT	TT	GG	CC	AA	TT	GG	CC	-	AA	-	TT	CC	AA	AA	-	AA	CC	TT	AA	CC	GG	TT	CC	CC	GG	AA	AA	-	TT	TT	AA	CC	CC	TT	TT
ILL 4774	CC	GG	CC	TT	TT	GG	-	GG	AA	CG	CC	-	TT	TT	TT	AA	GG	AG	TT	GG	-	GG	GG	AA	-	CC	AA	GG	TG	GG	CC	TT	AA	TT	GG	TT	CC	-	AA	AA	AA	AT	CC	TT	AG	TT	CC	-	TT
ILL 4778	CC	GG	CC	TT	TT	AA	GG	TT	GG	GG	TT	-	TT	GG	AA	AA	GG	AG	TT	AA	TT	TT	GG	AA	-	AA	AA	-	TG	GG	CC	TT	AA	CC	GG	CC	AA	CC	GG	TT	GG	-	CC	AT	AG	CC	CC	TT	TT
ILL 4783	CC	AA	AA	AA	TT	AA	GG	GG	AA	CG	CC	GG	GG	TT	TT	GG	CC	AA	TT	GG	CC	TT	AA	GG	TT	CC	AA	AA	-	AA	CC	TT	AA	CC	GG	TT	CC	CC	GG	AA	AA	-	TT	TT	AA	CC	CC	TT	TT
ILL 4785	CC	-	CC	-	TT	AA	-	TT	AA	CG	TT	-	TT	GG	AA	AA	GG	AG	TC	-	TT	GG	GG	AA	-	AA	AA	GG	GG	GG	-	TT	AA	TC	GG	CC	CC	-	-	-	GG	-	CC	AT	AG	TT	TT	TT	TT
ILL 4804	CC	AA	CC	AA	TT	AA	AA	TT	GG	CC	TT	GG	TT	TT	AA	AA	CC	AG	CC	GG	CC	GG	AA	AA	TT	AA	AA	AA	GG	AA	CC	TT	AA	CC	GG	TT	AA	TT	AA	TT	GG	TT	CC	AT	AA	TT	CC	TT	TT
ILL 4831	CC	AA	CC	AA	TT	AA	GG	GG	AA	CC	TT	GG	TT	TT	TT	AA	CC	AA	TT	GG	CC	TT	GG	GG	TT	AA	GG	AA	TG	GG	CC	TT	AA	CC	GG	CC	CC	CC	GG	-	AA	AA	TT	TT	AG	CC	CC	TT	TT
ILL 4865	TT	AA	CC	AA	TT	AA	GG	TT	-	CG	-	-	TT	TT	TT	-	GG	-	TT	-	TT	GG	AA	-	TT	AA	-	AA	-	AA	-	-	AA	TC	GG	-	AA	TT	AA	-	GG	TT	-	AT	AG	-	-	TT	-
ILL 4875	TT	AA	CC	AA	TT	GG	AA	TT	AA	CG	TT	GG	TT	TT	TT	AA	CC	GG	TT	GG	TT	TT	AA	-	TT	AA	AA	AA	TG	GG	-	TT	AA	CC	GG	CC	AA	TT	GG	-	GG	AT	TT	TT	AG	CC	TT	TT	TT
ILL 4915	TT	AA	CC	AA	TT	GG	AA	GG	GG	CG	TT	GG	GG	TT	AA	AA	GG	AG	CC	GG	TT	GG	AA	GG	TT	CC	AA	AA	GG	AA	-	TT	AA	CC	GG	TT	CC	CC	GG	AA	AA	AA	CC	TT	AA	CC	CC	TT	TT
ILL 4956	-	GG	CC	TT	TT	AA	GG	TT	-	CC	-	AA	GG	TT	AA	AA	GG	GG	TT	GG	CC	GG	GG	-	-	AA	AA	GG	TG	GG	TT	-	AA	TT	GG	CC	CC	TT	GG	-	GG	-	-	AT	AG	TT	TT	TT	TT
ILL 5058	CC	AA	CC	TT	CC	AA	AA	TT	GG	CC	TT	AA	GG	TT	TT	AA	GG	AA	CC	GG	TT	TT	AA	AA	TT	AA	AA	AA	GG	AA	CC	TT	AA	CC	TT	TT	AA	TT	AA	TT	AA	AT	CC	TT	AA	CC	CC	AA	TT
ILL 5151	TT	AA	CC	AA	CC	GG	GG	GG	-	CC	-	GG	GG	TT	TT	GG	CC	AA	TT	GG	CC	TT	AA	GG	TT	CC	AA	AA	-	AA	CC	TT	AA	TC	GG	CC	CC	CC	GG	TT	AA	AT	TT	TT	AA	CC	CC	AA	TT
ILL 5209	-	GG	CC	AA	TT	-	AA	GG	GG	CC	-	GG	GG	TT	TT	GG	CC	AA	CC	GG	CC	GG	AA	AA	TT	-	GG	AA	GG	AA	CC	CC	AA	CC	GG	TT	CC	CC	GG	-	GG	AT	TT	TT	AA	CC	CC	AA	AA
ILL 5399	CC	GG	CC	TT	TT	AA	GG	TT	AA	CG	TT	GG	TT	TT	AA	AA	GG	AG	TT	GG	TT	GG	GG	-	-	AA	AA	GG	GG	GG	TT	TT	AA	CC	GG	TT	CC	CC	GG	TT	GG	AT	TT	TT	AG	TT	CC	TT	TT
ILL 5418	CC	GG	CC	AA	TT	AA	AA	GG	AA	CC	CC	-	TT	TT	TT	AA	GG	AG	CC	GG	TT	GG	GG	GG	GG	AA	AA	GG	TG	AA	CC	TT	AA	CC	GG	CC	AA	TT	AA	AA	AA	TT	CC	AT	AA	CC	TT	TT	TT
ILL 5425	TT	GG	CC	-	TT	AA	-	TT	AG	CC	TT	AA	TT	TT	AA	AA	GG	AG	TC	GG	TT	GG	GG	AA	-	AA	AA	-	GG	GG	CC	TT	AA	CC	GG	TT	AA	TT	-	TT	GG	TT	CC	TT	AA	TC	CC	TT	TT
ILL 5490	-	GG	CC	TT	TT	AA	-	GG	GG	GG	-	-	-	-	TT	AA	GG	-	CC	-	CC	GG	-	-	TT	-	-	-	GG	-	CC	TT	AA	-	-	-	-	-	GG	AA	-	-	CC	TT	AG	-	TT	AA	TT
ILL 5511	TT	AA	CC	AA	TT	AA	AA	TT	GG	CG	CC	-	GG	TT	AA	AA	GG	AA	CC	GG	CC	GG	AA	-	TT	CC	AA	AA	GG	AA	CC	TT	AA	CC	GG	TT	CC	CC	GG	AA	AA	AT	CC	TT	AA	CC	TT	AA	TT
ILL 5584	TT	-	CC	AA	TT	AA	AA	GG	GG	CC	-	-	GG	TT	TT	GG	CC	AA	CC	GG	CC	-	AA	GG	TT	AA	GG	AA	TG	AA	CC	TT	AA	TC	GG	TT	CC	CC	GG	AA	AG	AT	CC	TT	AA	CC	CC	AA	-
ILL 5588	TT	AA	AA	AA	CC	AA	GG	GG	GG	CC	CC	AA	GG	TT	TT	GG	CC	AA	TT	GG	CC	TT	AA	GG	TT	CC	GG	AA	TT	AA	CC	TT	-	-	GG	TT	CC	CC	GG	AA	AA	TT	TT	TT	AA	CC	CC	AA	TT
ILL 5883	TT	AA	CC	AA	CC	GG	GG	GG	GG	CC	CC	GG	GG	TT	TT	GG	CC	AA	TT	GG	CC	TT	AA	AA	TT	CC	GG	AA	-	AA	CC	TT	AA	CC	GG	TT	CC	CC	GG	TT	AA	AT	TT	TT	AA	CC	CC	AA	TT
ILL 5945	CC	GG	CC	-	TT	AA	-	TT	-	CG	CC	-	TT	-	-	AA	GG	AG	-	GG	TT	GG	AA	-	TT	AA	AA	AA	TG	GG	CC	-	AA	-	GG	-	-	TT	GG	AA	GG	AT	CC	TT	AG	TC	TT	-	TT
ILL 6005	TT	GG	CC	AA	TT	AA	GG	TT	AA	CG	TT	GG	GG	TT	AA	AA	GG	AG	CC	GG	TT	GG	GG	GG	GG	AA	GG	GG	TG	AA	CC	TT	AA	-	GG	CC	AA	TT	AA	-	AA	-	TT	AT	AA	CC	TT	TT	TT
ILL 6129	CC	GG	CC	AA	TT	-	GG	GG	GG	CC	TT	GG	TT	GG	TT	AA	GG	GG	TT	GG	TT	GG	GG	AA	GG	AA	AA	GG	GG	GG	CC	TT	-	-	GG	TC	AC	CC	AA	-	AA	AT	TT	AA	GG	CC	TT	TT	TT
ILL 6166	CC	GG	CC	TT	TT	AA	GG	GG	-	CG	-	GG	TT	TT	TT	-	CC	AG	TT	GG	TT	GG	AA	-	TT	-	GG	AA	GG	GG	CC	CC	AA	TC	TT	CC	AA	CC	GG	TT	AA	AA	TT	TT	AG	CC	TT	TT	TT
ILL 6182	TT	-	CC	AA	CC	AA	AA	TT	AA	CC	TT	AA	TT	TT	TT	AA	GG	AA	CC	GG	CC	GG	AA	AA	TT	AA	AA	AA	TG	GG	CC	TT	AA	CC	GG	-	AA	TT	AA	TT	GG	AT	CC	AT	AG	TT	CC	TT	AA
ILL 6264	TC	AA	-	-	TT	-	GG	GG	AG	CG	CC	GG	GG	TT	TT	GG	CG	AA	-	GG	CC	GG	AA	-	TT	CC	GG	AA	-	AA	CC	TT	AA	CC	-	TT	CC	CC	GG	-	AG	AT	-	TT	AA	CC	CC	AA	TT
ILL 6378	CC	AA	CC	TT	TT	GG	AA	TT	AA	CG	TT	GG	TT	TT	TT	-	CC	AG	TT	GG	TT	TT	GG	GG	TT	AA	AA	AA	GG	GG	-	TT	AA	TC	GG	CC	CC	TT	GG	AA	GG	AT	TT	TT	AG	CC	TT	TT	AA
ILL 6505	-	AA	CC	-	TT	AA	AA	GG	GG	CG	TT	AA	-	TT	TT	AA	GG	AA	CC	GG	TT	GG	AA	-	TT	-	-	AA	GG	AA	CC	TT	AA	CC	GG	TT	CC	CC	-	-	AG	AT	CC	TT	AG	CC	TT	AA	TT
ILL 6689	TC	AA	-	-	-	AA	-	-	-	CC	TT	-	TG	TT	TT	-	CC	AA	TC	-	CC	-	-	-	TT	-	AG	AA	TG	AG	CC	-	AA	-	GG	-	CC	CC	GG	-	-	-	TT	AT	AA	CC	-	-	-
ILL 6853	TT	GG	CC	TT	TT	AA	AA	GG	GG	CC	-	-	GG	TT	TT	GG	GG	AA	-	GG	CC	GG	AA	GG	TT	CC	-	AA	GG	AA	CC	TT	AA	CC	TT	TC	CC	CC	GG	TT	AA	AT	CC	TT	AG	CC	-	AA	TT
ILL 6920	-	GG	CC	AA	-	-	AA	GG	GG	CC	-	-	GG	TT	TT	GG	CC	AA	CC	GG	CC	GG	AA	-	TT	-	AG	AA	GG	-	CC	TT	AA	CC	GG	TT	CC	CC	GG	AA	GG	AT	-	TT	AA	CC	CC	AA	AA
ILL 6967	-	-	CC	AA	TT	AG	-	-	AA	CG	-	GG	-	TT	TT	GG	CC	AA	-	GG	TT	GG	AA	-	TT	AA	GG	AA	GG	-	CC	-	AA	CC	-	-	AA	-	GG	AA	GG	AT	TT	TT	AG	CC	TT	AA	TT
ILL 6976	TT	GG	CC	-	TT	GG	AA	GG	GG	CC	-	GG	GG	-	TT	GG	-	AA	CC	GG	CC	TG	-	AA	TT	CC	AA	AA	-	AA	CC	TT	AA	-	-	TT	CC	TC	GG	TT	AA	TT	CC	TT	AA	CC	CC	AA	TT
ILL 7051	TT	GG	CC	TT	TT	AA	-	GG	-	CG	TT	-	TT	TT	TT	GG	CC	AG	TT	GG	TT	GG	AA	GG	TT	AA	AA	AA	TG	GG	CC	TT	AA	CC	-	-	CC	CC	AG	-	GG	AA	-	TT	AG	CC	TT	AA	TT
ILL 7089	-	-	CC	-	TT	-	GG	TG	-	CG	-	-	TG	TG	-	AA	GG	AG	TT	AG	TT	GG	AA	-	TT	-	-	-	GG	AG	CC	-	AA	CC	-	-	-	CC	GG	AA	GG	AA	-	TT	AA	-	-	TT	TT
ILL 7499	CC	-	CC	-	TT	AA	GG	TT	AA	CC	TT	GG	TT	TT	TT	GG	CC	AG	TT	GG	TT	GG	AA	GG	TT	AA	-	AA	TG	GG	CC	CC	AA	TC	-	CC	AA	-	GG	-	GG	AT	-	TT	AG	CC	-	TT	TT
ILL 7502	TT	AA	CC	AA	CC	GG	GG	GG	GG	CC	CC	AA	GG	TT	TT	GG	CC	AA	TT	GG	CC	TT	AA	AA	TT	CC	GG	AA	-	AA	CC	TT	GG	-	GG	TT	CC	CC	GG	AA	AA	TT	TT	TT	AA	CC	CC	AA	TT
ILL 7537	CC	GG	CC	TT	TT	AA	-	GG	AG	CC	TT	AA	TT	TT	TT	AA	-	AA	CC	GG	CC	TT	GG	AA	TT	CC	AA	GG	-	GG	TT	TT	AA	-	GG	TT	AA	TT	GG	AA	AG	TT	TT	TT	AA	CC	CC	AA	TT
ILL 7567	-	GG	CC	-	TT	AA	-	-	AA	CC	TT	GG	TT	TT	TT	-	-	AG	TT	-	TT	GG	AA	GG	-	AA	-	AA	-	GG	CC	-	AA	TC	-	CC	CC	CC	-	-	GG	-	TT	AT	AG	CC	-	TT	TT
ILL 7585	TT	GG	CC	AA	TT	GG	GG	TG	-	CC	TT	-	GG	-	TT	GG	CC	AA	-	GG	-	GG	AA	GG	TT	-	GG	AA	TG	GG	CC	-	AA	CC	-	-	AA	-	GG	AA	GG	AA	TT	TT	AG	CC	TT	AA	-
ILL 7621	CC	AA	CC	AA	TT	AA	GG	TT	AA	CC	TT	GG	TT	GG	AA	AA	GG	AG	TT	AA	TT	TT	GG	AA	-	AA	AA	GG	GG	GG	TT	TT	AA	CC	GG	CC	AA	CC	AA	AA	GG	AT	TT	TT	AG	CC	TT	TT	TT
ILL 7727	TT	AA	CC	AA	TT	-	AG	GG	GG	CC	-	-	GG	TT	TT	GG	CC	AA	-	GG	CC	-	AA	-	TT	CC	GG	AA	TG	AA	CC	-	AA	TC	GG	TT	CC	CC	GG	-	AG	AT	TT	TT	AA	CC	CC	AA	-
ILL 7745	CC	AA	CC	AA	TT	GG	AA	TT	AA	CC	TT	-	TT	TT	TT	GG	CC	AG	TT	GG	-	TT	AA	GG	TT	AA	GG	AA	GG	GG	CC	TT	AA	CC	GG	-	CC	CC	GG	AA	GG	AT	TT	TT	AG	CC	-	TT	AA
ILL 7747	CC	GG	CC	TT	TT	AA	GG	TT	AA	CG	TT	AA	TT	GG	AA	AA	GG	AG	TT	GG	TT	GG	GG	AA	GG	AA	AA	GG	TG	GG	TT	TT	AA	CC	GG	CC	CC	CC	AA	TT	GG	AT	TT	TT	AG	TT	TT	TT	TT
ILL 7773	CC	GG	CC	TT	CC	GG	GG	TT	GG	CC	TT	GG	GG	TT	TT	AA	CC	AA	CC	GG	TT	TT	AA	GG	TT	CC	GG	AA	GG	GG	-	TT	AA	CC	GG	CC	CC	CC	GG	AA	GG	AT	CC	TT	AA	CC	CC	TT	TT
ILL 7791	-	AA	CC	-	TT	AA	GG	-	AA	CC	TT	GG	TT	TT	TT	AA	CC	AA	TT	GG	CC	TT	-	GG	TT	AA	-	AA	GG	GG	CC	TT	AA	CC	GG	CC	AC	CC	GG	AA	AG	AA	TT	TT	AG	CC	-	TT	TT
ILL 8006	CC	AA	AC	TT	CC	GG	GG	TT	AA	CC	TT	GG	TT	TT	TT	GG	CC	GG	TT	GG	CC	TT	AA	-	TT	AA	GG	AA	-	GG	CC	CC	GG	-	TT	CC	CC	CC	GG	TT	GG	AA	TT	TT	GG	CC	TT	TT	AA
ILL 8008	TT	GG	CC	TT	TT	AA	GG	GG	AA	CC	TT	GG	GG	TT	TT	AA	CC	AA	CC	GG	TT	GG	GG	GG	TT	AA	GG	AA	-	GG	-	TT	AG	-	GG	CC	CC	CC	GG	AA	AA	AA	CC	TT	AA	CC	CC	AA	TT
ILL 9901	CC	AA	CC	AA	TT	AA	GG	GG	AA	CG	TT	GG	TT	TT	TT	AA	CC	AA	TT	GG	CC	TT	GG	GG	TT	AA	GG	AA	TG	GG	CC	TT	AA	CC	GG	CC	CC	CC	GG	AA	AA	AT	TT	TT	AA	CC	TT	TT	TT
Indianhead	CC	GG	CC	TT	TT	AA	GG	TT	GG	CC	TT	GG	TT	GG	AA	AA	GG	GG	TT	AA	TT	TT	GG	AA	-	AA	AA	GG	GG	GG	CC	TT	-	-	GG	CC	AA	CC	GG	TT	GG	TT	CC	TT	GG	CC	CC	TT	TT
Laird	CC	GG	CC	AA	TT	AA	AA	GG	AA	CC	CC	GG	TT	GG	TT	AA	GG	GG	CC	GG	TT	GG	GG	GG	GG	AA	AA	GG	GG	AA	CC	TT	-	-	GG	CC	AA	TT	AA	AA	AA	TT	TT	AA	AA	CC	TT	TT	TT
Lc7	CC	AA	AA	AA	CC	AA	GG	GG	AA	CC	CC	GG	GG	TT	TT	GG	CC	AA	TT	GG	CC	TT	AA	GG	TT	CC	AA	AA	-	AA	CC	TT	GG	-	GG	TT	CC	CC	GG	-	AA	TT	TT	TT	AA	CC	CC	TT	TT
LC 860230-3T	TT	AA	CC	TT	CC	AA	GG	GG	AA	CC	TT	GG	TT	TT	AA	AA	GG	GG	TT	GG	CC	GG	GG	AA	TT	AA	AA	AA	GG	GG	CC	CC	-	-	TT	TT	CC	TT	GG	TT	GG	TT	CC	TT	GG	CC	CC	TT	AA
Lc99602972T	TT	AA	CC	AA	CC	AA	GG	GG	AA	CC	TT	GG	TT	TT	AA	AA	CC	GG	CC	GG	CC	TT	AA	AA	TT	AA	AA	AA	-	GG	CC	TT	AA	-	GG	TT	CC	TT	GG	-	GG	TT	TT	TT	GG	CC	CC	TT	AA
Petrovskaya	CC	GG	CC	AA	TT	GG	GG	GG	GG	CC	TT	GG	TT	GG	TT	AA	GG	GG	TT	GG	TT	GG	GG	-	-	AA	AA	GG	GG	GG	CC	TT	-	-	GG	CC	AA	CC	AA	AA	AA	TT	TT	AA	GG	CC	TT	-	TT
PI 163589	TT	GG	CC	AA	TT	AA	AA	GG	GG	CC	CC	AA	GG	TT	TT	GG	CC	AA	CC	GG	CC	GG	AA	GG	TT	CC	GG	AA	GG	AA	-	TT	AA	CC	GG	TT	CC	CC	GG	AA	AA	AA	CC	TT	AA	CC	CC	TT	TT
PI 169534	CC	GG	CC	-	TC	-	GG	TT	-	CC	TT	GG	-	-	-	-	GG	AG	TT	GG	-	GG	-	-	-	-	-	-	-	GG	CC	-	AA	CC	GG	CC	CC	CC	GG	-	GG	TT	-	TT	-	CC	-	TT	-
PI 175754	CC	-	CC	-	-	GG	GG	TT	AA	CC	TT	GG	TT	TT	TT	GG	CC	AG	TT	GG	TT	GG	AA	-	TT	AA	GG	AA	-	GG	-	-	AA	CC	TT	CC	CC	CC	GG	AA	GG	TT	CC	TT	GG	CC	TT	TT	AA
PI 177430	CC	GG	CC	AA	-	AA	AA	TT	-	CC	TT	GG	TT	TT	TT	AA	CC	AA	TT	GG	TT	-	AA	GG	TT	-	GG	AA	-	GG	-	TT	AA	CC	GG	CC	CC	CC	GG	AA	GG	TT	TT	TT	GG	CC	-	TT	AA
PI 178939	CC	GG	CC	TT	TT	AA	GG	TT	AA	CC	TT	GG	TT	TT	AA	AA	GG	AG	TT	AA	TT	GG	AA	GG	TT	AA	AA	GG	-	GG	CC	TT	AA	CC	GG	CC	CC	CC	AA	AA	GG	TT	CC	TT	AA	CC	TT	TT	TT
PI 178940	CC	GG	CC	TT	CC	AA	GG	TT	AA	CC	TT	GG	TT	TT	AA	AA	GG	AG	TT	GG	TT	GG	AA	AA	-	AA	AA	GG	-	GG	TT	TT	AA	CC	GG	CC	CC	CC	GG	AA	GG	TT	TT	TT	AA	TT	CC	TT	TT
PI 178952	CC	GG	CC	-	TT	AA	GG	TT	AA	CC	TT	GG	TT	TT	TT	-	CC	AG	TT	GG	-	-	AA	GG	TT	-	GG	AA	-	GG	-	TT	AA	CC	-	CC	-	CC	GG	-	GG	TT	-	TT	GG	CC	TT	TT	TT
PI 178971	CC	AA	CC	AA	TT	AA	GG	TT	AA	CC	TT	GG	TT	TT	TT	AA	CC	AG	TT	GG	CC	TT	AA	GG	TT	AA	AA	AA	-	GG	CC	TT	AA	CC	GG	CC	AA	TT	GG	-	GG	TT	TT	TT	GG	CC	TT	TT	TT
PI 179324	CC	AA	CC	TT	TT	AA	GG	TT	GG	CC	TT	GG	TT	TT	TT	GG	CC	AG	CC	GG	CC	TT	GG	-	TT	CC	GG	AA	-	GG	-	CC	AA	CC	GG	CC	CC	CC	GG	TT	GG	TT	CC	TT	AA	CC	TT	TT	AA
PI 179330	CC	GG	CC	AA	TT	AA	GG	GG	-	CC	TT	GG	TT	TT	TT	GG	CC	AG	TT	GG	TT	GG	AA	AA	TT	AA	AA	AA	-	GG	CC	-	AA	CC	TT	CC	AA	CC	GG	-	GG	TT	CC	TT	GG	CC	TT	TT	-
PI 181771	CC	AA	CC	TT	CC	AA	GG	TT	AA	CC	TT	GG	TT	TT	TT	GG	CC	AA	TT	GG	CC	TT	GG	GG	TT	AA	GG	AA	-	GG	-	CC	AA	CC	GG	CC	CC	CC	GG	TT	GG	TT	TT	TT	AA	CC	TT	TT	TT
PI 182217	-	GG	CC	TT	TT	AA	GG	TT	AA	CC	TT	GG	TT	TT	TT	GG	CC	AA	TT	GG	CC	GG	AA	GG	TT	AA	GG	AA	-	GG	CC	CC	AA	CC	GG	TT	-	CC	GG	AA	GG	AA	CC	TT	-	CC	TT	TT	TT
PI 193547	CC	AA	CC	AA	TT	AA	GG	TT	AA	CC	TT	GG	TT	TT	TT	AA	CC	AG	TT	GG	CC	TT	AA	GG	TT	AA	AA	AA	-	GG	CC	TT	AA	CC	GG	CC	AA	-	GG	AA	GG	TT	TT	TT	GG	CC	TT	TT	TT
PI 193548	CC	AA	-	AA	TT	AA	GG	GG	AA	CC	CC	GG	GG	TT	TT	GG	CC	AA	TT	GG	CC	TT	AA	GG	TT	CC	AA	AA	-	AA	CC	TT	AA	CC	GG	TT	CC	CC	GG	AA	AA	TT	TT	TT	AA	CC	CC	TT	TT
PI 193817	CC	AA	-	AA	-	AA	GG	GG	AA	CC	CC	GG	GG	TT	TT	GG	CC	AA	TT	GG	CC	TT	AA	GG	TT	CC	AA	AA	-	-	CC	TT	AA	CC	GG	TT	CC	CC	GG	AA	AA	TT	TT	TT	AA	CC	CC	TT	TT
PI 207492	CC	AA	CC	AA	TT	AA	GG	TT	AA	CC	TT	GG	TT	TT	TT	AA	CC	AG	TT	GG	CC	-	AA	GG	TT	AA	AA	AA	-	GG	CC	TT	AA	CC	GG	CC	AA	-	GG	AA	GG	TT	TT	TT	GG	CC	TT	TT	TT
PI 209447	CC	GG	CC	-	TT	AA	GG	GG	GG	CC	CC	AA	GG	TT	AA	AA	GG	AG	TT	GG	TT	GG	AA	AA	TT	AA	AA	GG	-	AA	CC	TT	AA	CC	GG	TT	AA	CC	GG	AA	GG	TT	CC	TT	AA	CC	TT	TT	TT
PI 209858	-	AA	CC	AA	TT	AA	GG	GG	GG	CC	TT	GG	GG	TT	TT	GG	CC	AA	-	GG	CC	-	AA	GG	TT	CC	AA	AA	-	-	CC	TT	AA	CC	GG	TT	CC	CC	GG	AA	-	TT	CC	TT	AA	CC	-	TT	AA
PI 211602	CC	GG	CC	TT	TT	AA	AA	GG	AA	CC	TT	GG	GG	TT	TT	GG	CC	AG	TT	GG	TT	TT	AA	AA	TT	AA	AA	GG	-	GG	CC	CC	AA	CC	GG	CC	CC	-	GG	AA	GG	TT	CC	TT	GG	CC	CC	TT	TT
PI 212100	CC	AA	CC	AA	TT	AA	GG	TT	AA	CC	TT	GG	TT	TT	TT	AA	CC	AG	TT	GG	CC	TT	AA	GG	TT	AA	AA	AA	-	GG	CC	TT	AA	CC	GG	CC	AA	TT	GG	AA	GG	TT	TT	TT	GG	CC	TT	TT	TT
PI 212610	CC	AA	CC	AA	TT	AA	GG	TT	AA	CC	TT	GG	TT	TT	TT	AA	CC	AG	TT	GG	CC	-	AA	GG	TT	AA	AA	AA	-	GG	CC	TT	AA	CC	GG	CC	-	-	GG	-	GG	TT	TT	TT	GG	CC	TT	TT	TT
PI 217949	CC	AA	CC	AA	TT	AA	GG	GG	AA	CC	TT	GG	TT	TT	TT	AA	CC	AA	TT	GG	CC	TT	GG	GG	TT	AA	GG	AA	-	GG	CC	TT	AA	CC	GG	CC	CC	CC	GG	-	AA	AA	TT	TT	GG	CC	CC	TT	TT
PI 238758	CC	GG	CC	AA	TT	GG	GG	GG	AA	CC	TT	AA	TT	GG	AA	AA	GG	AG	TT	GG	TT	GG	AA	AA	TT	AA	AA	GG	-	AA	CC	TT	AA	CC	GG	TT	AA	CC	GG	AA	GG	TT	CC	TT	GG	CC	TT	TT	TT
PI 244046	CC	GG	CC	-	TT	AG	GG	GG	GG	CC	CC	-	GG	TT	-	-	GG	AG	TT	GG	-	-	AA	-	TT	-	-	-	-	AA	CC	TT	AA	CC	GG	TT	-	CC	GG	-	-	TT	-	TT	AA	CC	TT	TT	TT
PI 250156	CC	AA	CC	AA	TT	AA	GG	GG	AA	CC	TT	GG	TT	TT	TT	AA	CC	AG	TT	GG	CC	TT	GG	GG	TT	AA	GG	AA	-	GG	CC	TT	AA	CC	GG	CC	CC	CC	GG	-	AA	TT	TT	TT	GG	CC	CC	TT	TT
PI 250158	CC	AA	CC	AA	TT	-	GG	-	-	-	TT	GG	-	TT	TT	-	CC	AA	TT	GG	CC	TT	-	GG	TT	-	GG	AA	-	GG	CC	-	AA	CC	GG	-	CC	-	GG	AA	-	-	TT	TT	-	CC	TT	TT	-
PI 251032	CC	GG	CC	AA	TT	GG	GG	TT	AA	CC	TT	GG	TT	TT	TT	GG	CC	AG	TT	GG	TT	TT	AA	GG	TT	AA	AA	AA	-	GG	CC	CC	AA	CC	GG	CC	AA	CC	GG	AA	GG	TT	CC	TT	GG	CC	TT	TT	AA
PI 251248	CC	AA	-	AA	CC	GG	AA	GG	GG	CC	CC	GG	GG	TT	TT	GG	CC	AA	TT	GG	CC	TT	AA	GG	TT	CC	GG	AA	-	AA	CC	TT	AA	CC	GG	TT	CC	CC	GG	AA	AA	TT	TT	TT	AA	CC	CC	TT	TT
PI 251784	CC	GG	CC	-	TT	-	-	GG	-	CC	CC	GG	TT	GG	TT	AA	GG	AG	TT	GG	TT	GG	-	AA	-	AA	AA	GG	GG	-	CC	TT	AA	CC	GG	CC	AA	CC	-	AA	AA	AT	TT	TT	GG	CC	TT	TT	TT
PI 254554	TT	GG	CC	TT	TT	AA	AA	GG	GG	CC	TT	GG	GG	TT	TT	GG	GG	AA	CC	GG	CC	TT	AA	GG	TT	CC	GG	AA	-	AA	CC	TT	AA	CC	TT	TT	CC	CC	GG	-	AA	TT	CC	TT	AA	CC	CC	AA	TT
PI 273664	CC	AA	-	AA	TT	AA	GG	GG	AA	CC	CC	GG	GG	TT	TT	GG	CC	AA	TT	GG	CC	-	AA	GG	TT	CC	AA	AA	-	AA	CC	TT	AA	CC	GG	TT	CC	CC	GG	-	AA	TT	TT	TT	AA	CC	CC	TT	TT
PI 280686	TT	GG	CC	AA	-	AA	AA	GG	GG	CC	TT	AA	GG	TT	TT	AA	CC	AA	TT	GG	CC	TT	AA	GG	TT	CC	AA	AA	GG	AA	CC	TT	AA	CC	GG	TT	AA	CC	-	AA	AA	TT	TT	TT	GG	CC	CC	TT	TT
PI 283604	-	AA	CC	AA	TT	AA	AA	TT	GG	CC	CC	AA	GG	TT	-	AA	GG	AA	-	GG	CC	-	AA	GG	TT	CC	AA	AA	GG	AA	CC	TT	AA	CC	GG	TT	CC	CC	GG	AA	-	AA	CC	TT	AA	CC	-	AA	TT
PI 289070	CC	GG	CC	AA	TT	-	GG	TG	-	CC	TT	-	-	TT	-	-	CC	AG	TT	GG	-	-	-	-	TT	AC	-	-	GG	GG	CC	TT	AA	CC	TG	-	-	-	GG	-	-	TT	-	TT	GG	-	-	-	-
PI 289073	CC	GG	CC	AA	TT	AA	GG	TT	AA	CC	CC	AA	TT	TT	AA	AA	GG	AG	TT	GG	TT	GG	GG	AA	TT	AA	AA	GG	-	GG	CC	TT	AA	CC	GG	CC	AA	CC	AA	TT	GG	TT	CC	TT	GG	CC	TT	TT	TT
PI 289079	CC	GG	CC	TT	TT	AA	GG	TT	AA	CC	CC	GG	TT	TT	AA	AA	GG	AG	TT	AA	TT	-	AA	AA	TT	AA	AA	GG	-	GG	CC	TT	AA	CC	GG	TT	CC	-	AA	TT	GG	TT	CC	TT	GG	CC	TT	TT	TT
PI 290716	CC	AA	CC	AA	TT	AA	GG	TT	AA	CC	TT	GG	TT	TT	TT	AA	CC	AG	TT	GG	CC	TT	AA	GG	TT	AA	AA	AA	-	GG	CC	TT	AA	CC	GG	CC	AA	-	GG	AA	GG	TT	TT	TT	GG	CC	TT	TT	TT
PI 297284	TT	GG	CC	TT	TT	AA	GG	TT	GG	CC	TT	GG	TT	GG	AA	AA	GG	AA	TT	AA	TT	GG	GG	AA	TT	CC	GG	GG	-	GG	TT	TT	AA	CC	GG	TT	CC	TT	AA	TT	GG	AA	CC	TT	AA	CC	TT	TT	TT
PI 297285	TT	GG	CC	TT	TT	AA	GG	TT	GG	CC	TT	GG	TT	GG	AA	AA	GG	AA	TT	AA	TT	GG	GG	AA	TT	CC	GG	GG	-	GG	TT	TT	AA	CC	GG	TT	CC	TT	AA	TT	GG	AA	CC	TT	AA	CC	TT	TT	TT
PI 297286	TT	GG	CC	TT	TT	AA	GG	TT	GG	CC	TT	GG	TT	GG	AA	AA	GG	AA	TT	GG	TT	TT	AA	AA	TT	CC	AA	GG	GG	GG	TT	TT	AA	CC	GG	TT	CC	CC	GG	TT	AA	AA	CC	TT	AA	CC	TT	TT	TT
PI 297754	CC	AA	CC	AA	TT	AA	GG	TT	AA	CC	TT	AA	TT	TT	AA	AA	GG	AG	TT	AA	TT	GG	GG	AA	TT	AA	AA	GG	-	GG	TT	TT	AA	CC	GG	CC	AA	TT	AA	TT	GG	TT	TT	-	GG	TT	TT	TT	TT
PI 297767	-	AA	CC	AA	TT	-	-	-	GG	CC	-	-	GG	TT	TT	GG	GG	AA	-	GG	-	GG	AA	GG	TT	CC	-	AA	GG	-	CC	TT	AA	CC	GG	-	CC	CC	GG	AA	-	TT	CC	TT	-	CC	-	-	TT
PI 297772	CC	AA	CC	AA	CC	AG	GG	TT	-	CC	TT	GG	TT	TT	TT	AA	GG	AG	-	GG	TT	GG	GG	GG	-	AA	-	AA	-	GG	CC	TT	AA	CC	GG	TT	-	TT	-	AA	GG	-	TT	-	GG	-	TT	TT	AA
PI 297787	TT	AA	CC	TT	TT	AA	AA	TT	AA	CC	TT	GG	TT	TT	TT	AA	CC	AG	TT	GG	CC	TT	AA	GG	TT	AA	AA	AA	-	GG	CC	TT	AA	CC	TT	TT	CC	TT	GG	AA	GG	TT	TT	TT	GG	CC	TT	TT	TT
PI 298023	TT	GG	CC	TT	TT	AA	GG	GG	AA	CC	TT	GG	GG	TT	TT	GG	CC	AG	TT	GG	TT	GG	AA	GG	TT	AA	AA	AA	GG	GG	CC	TT	AA	CC	TT	CC	AA	CC	AA	AA	AA	AA	CC	TT	GG	CC	TT	AA	TT
PI 298121	CC	GG	CC	AA	TT	AA	GG	TT	AA	CC	TT	GG	TT	TT	AA	AA	GG	AG	TT	GG	TT	GG	GG	AA	TT	AA	GG	AA	-	GG	CC	TT	AA	CC	GG	TT	AA	TT	AA	-	GG	TT	CC	TT	GG	CC	CC	TT	TT
PI 298122	TT	GG	CC	TT	TT	AA	GG	TT	AA	CC	TT	AA	TT	GG	AA	AA	GG	AG	TT	GG	TT	GG	GG	AA	TT	AA	AA	GG	-	GG	CC	TT	AA	CC	GG	CC	CC	CC	AA	TT	GG	TT	CC	TT	GG	CC	TT	TT	TT
PI 298357	TT	GG	CC	AA	CC	AA	AA	GG	GG	CC	TT	AA	GG	TT	TT	AA	CC	AA	TT	GG	CC	TT	AA	GG	TT	CC	AA	AA	GG	AA	CC	TT	AA	CC	GG	TT	AA	CC	GG	AA	AA	TT	TT	TT	GG	CC	CC	TT	TT
PI 298631	TT	GG	CC	TT	TT	AA	AA	GG	-	CC	-	-	GG	TT	TT	-	GG	AA	CC	-	-	GG	AA	GG	TT	CC	GG	-	GG	-	CC	-	AA	CC	-	-	CC	CC	GG	AA	-	AA	CC	TT	-	CC	-	AA	TT
PI 298644	TT	AA	CC	-	-	AA	AA	GG	AA	CC	CC	AA	GG	TT	TT	AA	GG	AA	-	GG	TT	GG	AA	GG	TT	AA	AA	AA	GG	-	CC	TT	AA	CC	GG	TT	-	-	GG	AA	AA	TT	CC	TT	GG	CC	-	AA	TT
PI 298645	TT	GG	CC	AA	TT	AA	AA	GG	-	CC	-	AA	GG	TT	TT	AA	GG	AA	CC	GG	TT	TT	AA	AA	TT	AA	AA	AA	GG	AA	CC	TT	AA	CC	GG	TT	AA	TT	GG	AA	-	TT	CC	-	GG	CC	CC	AA	TT
PI 298921	CC	GG	CC	TT	TT	AA	GG	GG	GG	CC	TT	-	TG	TT	TT	GG	CC	AG	-	GG	TT	GG	AA	GG	TT	AA	AA	AA	GG	GG	CC	TT	AA	CC	TG	CC	CC	CC	AA	AA	GG	AA	CC	TT	GG	CC	TT	AA	TT
PI 298922	TT	AA	-	AA	TT	AA	AA	TT	AA	CC	TT	AA	TT	TT	AA	AA	GG	AG	CC	GG	CC	GG	AA	AA	TT	AA	AA	AA	GG	GG	CC	TT	AA	CC	GG	TT	AA	TT	AA	AA	GG	TT	CC	-	GG	CC	CC	TT	TT
PI 298923	-	GG	CC	TT	TT	AA	GG	GG	GG	CC	TT	-	GG	TT	TT	GG	CC	AG	TT	GG	TT	GG	AA	GG	TT	AA	AA	AA	GG	GG	CC	TT	AA	CC	TT	-	CC	CC	AA	AA	GG	AA	CC	TT	GG	CC	TT	AA	TT
PI 298924	-	-	CC	TT	TC	AA	-	GG	-	CC	-	AA	GG	TT	TT	-	GG	AA	-	GG	TT	GG	AA	-	TT	CC	AA	AA	GG	-	CC	TT	AA	CC	GG	-	AA	CC	GG	AA	-	TT	CC	TT	GG	CC	-	AA	TT
PI 299116	TT	GG	CC	AA	TT	AA	AA	TT	GG	CC	TT	AA	TT	TT	AA	AA	GG	AG	CC	GG	CC	GG	GG	AA	TT	AA	AA	AA	GG	GG	CC	TT	AA	CC	GG	TT	CC	TT	AA	AA	GG	AA	CC	TT	AA	CC	TT	TT	TT
PI 299120	CC	GG	-	AA	TT	AA	AA	GG	GG	CC	CC	AA	TT	TT	TT	AA	GG	AG	CC	GG	TT	GG	AA	GG	TT	AA	AA	AA	GG	GG	CC	TT	AA	CC	GG	CC	AA	TT	AA	AA	GG	AA	CC	TT	GG	CC	CC	TT	TT
PI 299121	-	GG	CC	AA	TT	AA	AA	GG	-	CC	-	-	TT	TT	-	AA	GG	AG	CC	GG	TT	GG	AA	-	TT	AA	AA	AA	GG	GG	CC	TT	AA	CC	GG	TT	-	CC	AA	AA	GG	-	CC	-	GG	CC	TT	-	TT
PI 299126	CC	GG	CC	AA	TT	GG	AA	GG	AA	CC	TT	GG	TT	TT	TT	AA	GG	AG	TT	GG	TT	GG	AA	AA	GG	AA	AA	AA	GG	GG	CC	TT	AA	CC	GG	TT	AA	CC	AA	AA	GG	TT	CC	TT	GG	CC	TT	TT	TT
PI 299144	CC	GG	CC	AA	TT	AG	-	GG	AA	CC	-	GG	-	TT	TT	AA	GG	AG	-	GG	-	GG	AA	AA	-	CC	-	AA	GG	-	CC	TT	AA	CC	GG	TT	-	-	-	-	-	AT	CC	TT	-	CC	TT	-	TT
PI 299148	TT	GG	CC	TT	TT	AA	AA	TT	GG	CC	TT	GG	GG	TT	TT	AA	GG	AA	CC	GG	TT	GG	AA	AA	TT	CC	GG	GG	GG	AA	CC	TT	AA	CC	GG	TT	CC	TT	GG	TT	AA	AA	CC	TT	AA	CC	TT	AA	TT
PI 299163	CC	GG	CC	AA	TT	AA	AA	GG	GG	CC	-	AA	GG	TT	TT	AA	GG	AA	CC	GG	-	GG	AA	-	TT	CC	GG	GG	GG	-	CC	TT	AA	CC	GG	TT	CC	CC	-	AA	GG	TT	CC	-	GG	CC	TT	AA	TT
PI 299164	-	GG	CC	-	TT	AA	GG	-	-	CC	-	GG	GG	TT	TT	AA	GG	AA	-	-	-	GG	AA	AA	TT	CC	GG	AA	GG	GG	CC	TT	AA	CC	GG	TT	CC	CC	GG	TT	-	AA	CC	TT	GG	CC	TT	AA	TT
PI 299165	CC	GG	CC	AA	TT	AA	AA	GG	-	CC	-	-	GG	TT	TT	AA	GG	AA	-	AA	-	GG	AA	AA	TT	CC	GG	AA	GG	-	CC	TT	AA	CC	GG	TT	CC	CC	-	-	-	AA	CC	TT	AA	CC	TT	-	TT
PI 299177	CC	GG	CC	AA	TT	AA	GG	GG	AA	CC	TT	AA	GG	TT	TT	AA	GG	AG	TT	GG	TT	GG	AA	AA	TT	CC	AA	GG	GG	GG	CC	TT	AA	CC	GG	TT	CC	TT	GG	TT	GG	AA	CC	TT	AA	CC	TT	TT	TT
PI 299207	TC	GG	CC	AA	TT	AA	-	-	-	CC	-	AA	-	-	TT	AA	GG	AA	-	GG	-	GG	AA	-	TT	CC	-	-	GG	-	CC	TT	AA	CC	GG	TT	CC	CC	GG	-	-	AA	-	TT	AA	-	-	AA	-
PI 299215	-	-	CC	-	TT	AA	-	TT	-	CC	TT	-	TG	TT	TT	-	CG	AA	TT	GG	TT	GG	AA	-	-	AA	AA	AG	GG	-	CC	-	AA	CC	GG	CC	-	TC	GG	-	-	TT	-	-	-	-	-	TT	-
PI 299237	TT	AA	CC	TT	TT	AA	AA	TT	-	CC	TT	GG	TT	TT	TT	GG	CC	AA	TT	GG	-	GG	AA	GG	TT	AA	AA	AA	GG	AA	CC	CC	AA	CC	GG	CC	AA	CC	GG	AA	AA	TT	CC	TT	GG	CC	CC	TT	TT
PI 299274	TT	GG	CC	TT	TT	AA	AA	GG	AA	CC	CC	GG	TT	GG	AA	AA	GG	AA	CC	GG	TT	GG	AA	AA	TT	CC	AA	GG	GG	AA	CC	TT	AA	CC	GG	TT	AA	CC	GG	TT	AA	TT	CC	TT	GG	CC	CC	AA	TT
PI 299285	TT	GG	CC	-	TT	AA	AA	-	GG	CC	CC	-	GG	-	-	-	GG	AA	CC	-	-	GG	AA	-	TT	CC	AA	-	GG	AA	-	TT	AA	CC	GG	TT	-	-	-	-	AA	-	CC	TT	-	CC	-	AA	TT
PI 299289	CC	GG	CC	TT	TT	AA	AA	GG	AA	CC	CC	GG	TT	TT	AA	AA	GG	AG	-	GG	TT	GG	AA	GG	TT	AA	AA	GG	GG	AA	CC	TT	AA	CC	TT	CC	AA	CC	GG	AA	GG	TT	CC	TT	GG	CC	TT	TT	TT
PI 299312	TT	GG	CC	TT	TT	AA	AA	GG	GG	CC	CC	GG	GG	TT	AA	GG	GG	AA	CC	GG	TT	GG	AA	AA	TT	CC	AA	GG	GG	AA	CC	TT	AA	CC	GG	TT	AA	CC	GG	AA	AA	TT	CC	TT	GG	CC	CC	AA	TT
PI 299331	CC	GG	CC	AA	TT	AA	AA	GG	AA	CC	CC	GG	GG	TT	TT	AA	GG	AA	CC	GG	TT	GG	AA	AA	TT	CC	AA	GG	GG	GG	CC	TT	AA	CC	GG	TT	CC	CC	GG	AA	AA	AA	CC	TT	AA	CC	TT	TT	TT
PI 299345	CC	GG	CC	AA	TT	AA	AA	GG	AA	CC	CC	AA	TT	GG	TT	AA	GG	AA	CC	GG	CC	GG	AA	AA	TT	CC	GG	AA	GG	AA	CC	TT	AA	CC	GG	TT	CC	CC	GG	TT	AA	AA	CC	TT	AA	CC	TT	AA	TT
PI 299351	TT	AA	CC	TT	TT	GG	AA	TT	AA	CC	TT	GG	TT	TT	TT	GG	CC	AA	TT	GG	CC	TT	AA	GG	TT	AA	AA	AA	GG	GG	CC	TT	AA	CC	GG	CC	CC	TT	GG	AA	GG	TT	TT	TT	GG	CC	TT	TT	AA
PI 299354	-	GG	CC	AA	TT	AA	AA	-	AA	CC	CC	AA	TT	-	-	-	GG	AA	CC	-	-	-	-	AA	TT	-	-	-	GG	AA	-	TT	AA	TC	GG	-	CC	-	GG	-	AA	AA	CC	-	AA	-	TT	-	TT
PI 299371	TT	AA	CC	AA	TT	AA	AA	TT	GG	CC	CC	AA	GG	TT	AA	AA	GG	AA	CC	GG	CC	GG	AA	-	TT	CC	AA	AA	GG	AA	CC	TT	AA	CC	GG	TT	CC	CC	GG	AA	AA	AA	CC	TT	AA	CC	TT	AA	TT
PI 299375	TT	GG	CC	AA	TT	AA	AA	GG	GG	CC	CC	AA	GG	TT	TT	GG	GG	AA	CC	GG	CC	GG	GG	AA	TT	CC	GG	AA	GG	GG	-	TT	AA	CC	GG	TT	AA	CC	AA	TT	AA	TT	CC	TT	AA	CC	TT	TT	TT
PI 300250	CC	AA	CC	TT	CC	AA	GG	TT	AA	CC	TT	GG	TT	TT	TT	GG	CC	AA	TT	GG	CC	TT	GG	GG	TT	CC	GG	AA	GG	GG	CC	CC	AA	CC	GG	CC	CC	CC	GG	TT	GG	TT	TT	TT	AA	CC	TT	TT	AA
PI 300562	TT	AA	CC	AA	TT	AA	GG	GG	GG	CC	CC	GG	GG	TT	TT	GG	CC	AA	TT	GG	CC	TT	AA	AA	TT	CC	AA	AA	-	AA	CC	TT	AA	CC	GG	TT	CC	CC	GG	TT	AA	TT	TT	TT	AA	CC	CC	AA	TT
PI 302398	TT	GG	-	AA	TC	GG	-	GG	GG	CC	CC	GG	GG	TT	TT	GG	CC	AA	TT	GG	CC	-	AA	-	TT	CC	-	AA	GG	AA	CC	TT	AA	CC	GG	-	CC	CC	GG	AA	-	TT	TT	TT	GG	CC	CC	TT	-
PI 308614	CC	AA	CC	TT	CC	AA	GG	TT	AA	CC	TT	GG	TT	TT	TT	GG	CC	AA	CC	GG	CC	TT	GG	GG	TT	CC	GG	AA	GG	GG	-	CC	AA	CC	GG	CC	CC	CC	GG	TT	GG	TT	TT	TT	AA	CC	TT	TT	AA
PI 311107	TT	AA	CC	TT	TT	AA	AA	TT	AA	CC	TT	AA	TT	TT	TT	AA	GG	AG	TT	GG	CC	GG	AA	AA	TT	AA	AA	AA	GG	AA	CC	TT	AA	CC	TT	CC	AA	TT	AA	AA	GG	TT	CC	-	GG	CC	CC	TT	AA
PI 312175	CC	GG	CC	-	TT	AA	AA	TG	-	CC	TT	GG	GG	TT	TT	AA	GG	AG	TT	GG	TT	GG	-	-	-	AA	AA	GG	GG	GG	CC	TT	AA	CC	GG	-	-	TC	-	-	-	TT	TT	-	-	CC	TT	TT	TT
PI 320937	TT	AA	CC	AA	TT	AA	AA	GG	GG	CC	CC	AA	GG	TT	TT	GG	GG	AA	CC	GG	CC	GG	AA	GG	TT	AA	GG	AA	GG	AA	CC	TT	AA	CC	GG	TT	CC	CC	GG	AA	AA	AA	CC	TT	AA	CC	CC	AA	TT
PI 320939	CC	GG	CC	TT	TT	AA	GG	TT	-	CC	TT	GG	TT	GG	TT	AA	GG	AG	TT	GG	TT	GG	GG	AA	-	AA	AA	GG	GG	GG	-	TT	AA	CC	GG	CC	AA	CC	GG	TT	GG	TT	CC	-	GG	CC	CC	TT	TT
PI 320940	CC	GG	CC	TT	CC	GG	GG	TT	AA	CC	TT	GG	TT	TT	AA	AA	GG	AG	TT	AA	TT	GG	GG	GG	-	AA	AA	GG	GG	GG	CC	TT	AA	CC	GG	TT	CC	CC	GG	TT	GG	TT	CC	TT	GG	CC	TT	TT	TT
PI 320944	TT	GG	CC	AA	TT	AA	AA	TT	-	CC	-	-	TT	TT	TT	AA	GG	AG	CC	GG	TT	GG	AA	AA	TT	AA	AA	AA	GG	GG	CC	TT	AA	CC	GG	TT	AA	TT	AA	AA	GG	TT	CC	-	GG	CC	CC	TT	TT
PI 320945	TT	GG	CC	AA	TT	AA	AA	GG	GG	CC	CC	AA	GG	TT	TT	GG	CC	AA	CC	GG	CC	GG	AA	GG	TT	CC	GG	AA	GG	AA	CC	TT	AA	CC	GG	TT	CC	CC	GG	AA	AA	AA	CC	TT	AA	CC	CC	TT	TT
PI 320954	TT	GG	CC	AA	TT	AA	GG	TT	AA	CC	TT	AA	TT	GG	AA	AA	GG	AG	TT	AA	TT	GG	GG	AA	TT	AA	AA	GG	GG	GG	CC	TT	AA	CC	GG	CC	AA	CC	AA	TT	GG	TT	CC	TT	AA	CC	CC	TT	TT
PI 329157	CC	GG	CC	AA	TT	AA	GG	GG	AA	CC	TT	GG	GG	TT	TT	GG	CC	AG	TT	GG	TT	GG	AA	GG	TT	AA	GG	AA	GG	GG	-	CC	AA	CC	GG	TT	CC	CC	GG	AA	GG	TT	CC	TT	AA	CC	TT	TT	TT
PI 329167	TT	GG	CC	AA	TT	AA	GG	GG	AA	CC	TT	GG	GG	TT	TT	GG	CC	AA	TT	GG	CC	GG	AA	GG	TT	AA	GG	AA	GG	AA	CC	TT	AA	CC	GG	TT	CC	CC	GG	AA	GG	TT	CC	TT	AA	CC	TT	AA	TT
PI 329169	TC	GG	CC	AA	TT	AA	GG	TG	AA	CC	TT	GG	GG	TT	TT	GG	CC	AG	TT	GG	-	GG	AA	GG	TT	AA	GG	AA	GG	AA	CC	TT	AA	CC	GG	-	CC	CC	GG	AA	GG	AT	CC	TT	-	CC	-	-	TT
PI 339266	CC	GG	CC	AA	TT	AA	AA	GG	GG	CC	TT	GG	TT	TT	TT	GG	CC	AA	CC	GG	TT	GG	AA	GG	TT	AA	AA	AA	GG	GG	CC	CC	AA	CC	GG	CC	CC	CC	AA	TT	GG	AA	CC	TT	GG	CC	CC	AA	TT
PI 339283	CC	AA	CC	AA	CC	GG	AA	TT	AA	CC	TT	GG	TT	TT	TT	AA	CC	AG	TT	GG	TT	TT	AA	GG	TT	AA	GG	AA	GG	GG	CC	TT	AA	CC	TT	TT	AA	CC	GG	AA	GG	AA	TT	TT	AA	CC	TT	TT	AA
PI 339285	CC	GG	CC	AA	CC	AA	AA	TT	AA	CC	TT	GG	TT	TT	TT	AA	CC	AG	TT	GG	CC	TT	AA	GG	TT	AA	AA	AA	GG	GG	-	TT	AA	CC	TT	TT	CC	CC	GG	AA	GG	TT	TT	TT	AA	CC	TT	TT	AA
PI 339289	CC	GG	CC	TT	TT	GG	GG	GG	GG	CC	CC	GG	TT	GG	AA	AA	GG	AG	TT	GG	TT	GG	AA	AA	TT	AA	AA	GG	GG	GG	CC	TT	AA	CC	GG	TT	AA	CC	GG	TT	GG	TT	CC	-	GG	CC	TT	TT	TT
PI 339292	CC	GG	CC	-	TT	GG	GG	-	GG	CC	-	GG	TT	-	-	AA	GG	AG	TT	GG	-	GG	AA	-	TT	-	AA	GG	GG	GG	CC	TT	AA	CC	GG	TT	-	CC	GG	TT	GG	TT	CC	-	GG	CC	TT	TT	TT
PI 339296	TT	AA	CC	TT	TT	AA	AA	TT	AA	CC	TT	GG	TT	TT	TT	AA	CC	AG	TT	GG	CC	TT	AA	GG	TT	AA	AA	AA	GG	GG	CC	TT	AA	CC	TT	TT	CC	TT	GG	AA	GG	TT	TT	TT	GG	CC	TT	TT	TT
PI 339310	CC	GG	CC	TT	TT	AA	GG	TT	AA	CC	TT	GG	TT	TT	TT	GG	CC	AG	TT	GG	TT	GG	AA	GG	TT	AA	GG	AA	GG	GG	CC	CC	AA	CC	TT	CC	AA	CC	GG	AA	GG	TT	CC	TT	GG	CC	TT	TT	TT
PI 339318	CC	GG	CC	TT	TT	AA	GG	TT	GG	CC	TT	GG	GG	TT	TT	GG	CC	AG	TT	GG	TT	GG	AA	GG	TT	AA	GG	AA	GG	GG	CC	CC	AA	CC	TT	CC	AA	CC	GG	AA	GG	TT	CC	TT	GG	CC	-	TT	TT
PI 343026	CC	GG	CC	TT	TT	AA	GG	TT	AA	CC	TT	GG	TT	TT	TT	GG	CC	AG	TT	GG	TT	GG	AA	GG	TT	AA	GG	AA	GG	GG	CC	CC	AA	CC	TT	CC	CC	CC	AA	-	GG	AA	CC	TT	GG	CC	TT	TT	TT
PI 343028	-	GG	CC	-	TT	AA	GG	TT	AA	CC	TT	GG	TT	TT	TT	GG	CC	AG	TT	GG	TT	GG	AA	AA	TT	AA	GG	AA	GG	GG	CC	CC	AA	CC	TT	CC	-	CC	GG	AA	GG	-	TT	TT	GG	CC	TT	TT	AA
PI 345627	TT	GG	CC	-	TT	AA	GG	GG	AA	CC	TT	GG	TG	TT	TT	GG	CC	AG	TT	GG	-	GG	AA	GG	TT	AA	AG	AA	GG	-	CC	TT	AA	CC	GG	TT	CC	CC	GG	AA	GG	AT	-	TT	-	CC	TT	-	TT
PI 345630	-	-	CC	TT	TT	AA	-	TT	-	CC	TT	-	TT	TT	AA	AA	GG	AG	-	GG	TT	GG	-	GG	TT	AA	AA	AG	GG	GG	-	TT	AA	CC	TG	TT	CC	CC	-	AA	GG	TT	-	TT	-	CC	-	-	AA
PI 357225	TT	GG	CC	AA	TT	AA	GG	TT	AA	CC	TT	AA	TT	TT	AA	AA	GG	AG	TT	AA	TT	GG	GG	GG	TT	AA	AA	GG	GG	GG	CC	TT	AA	CC	GG	CC	CC	CC	AA	TT	GG	TT	CC	TT	GG	CC	TT	TT	TT
PI 358602	CC	AA	CC	AA	TT	GG	AA	GG	GG	CC	TT	AA	GG	TT	AA	GG	GG	AA	CC	GG	TT	-	AA	GG	-	CC	AA	AA	GG	-	CC	TT	AA	CC	TT	TT	AA	CC	-	AA	AA	TT	CC	TT	AA	CC	-	TT	TT
PI 368647	CC	AA	CC	TT	TT	AA	GG	TT	AA	CC	TT	AA	TT	TT	AA	AA	GG	AG	TT	AA	TT	GG	GG	-	TT	AA	AA	GG	GG	GG	CC	TT	AA	TC	GG	CC	CC	TT	GG	TT	GG	TT	TT	TT	GG	TT	TT	TT	TT
PI 368651	CC	GG	CC	TT	TT	AA	GG	TT	AA	CC	TT	AA	TT	TT	AA	AA	GG	AG	TT	GG	TT	GG	GG	AA	TT	AA	AA	AA	GG	GG	TT	TT	AA	TC	GG	CC	AA	TT	AA	TT	GG	TT	CC	TT	AA	TT	TT	TT	TT
PI 374116	CC	AA	CC	-	TT	AA	GG	TT	AA	CC	TT	GG	TT	TT	AA	AA	GG	AG	TT	GG	TT	GG	GG	AA	-	AA	AA	GG	GG	GG	TT	TT	AA	TC	GG	TT	CC	TT	GG	AA	GG	TT	TT	TT	GG	TT	CC	TT	TT
PI 374117	CC	GG	CC	TT	TT	GG	GG	GG	AA	CC	TT	GG	TT	GG	AA	AA	GG	AG	TT	AA	TT	GG	GG	AA	TT	AA	AA	GG	GG	AA	CC	TT	AA	CC	GG	TT	AA	CC	AA	AA	GG	AA	CC	TT	GG	CC	TT	TT	TT
PI 374118	CC	AA	CC	AA	CC	GG	GG	GG	GG	CC	CC	GG	GG	TT	TT	GG	CC	AA	TT	GG	CC	TT	AA	AA	TT	CC	AA	AA	-	AA	CC	TT	AA	CC	GG	TT	CC	CC	GG	AA	AA	TT	CC	TT	AA	CC	CC	AA	TT
PI 374120	TT	-	CC	TT	TT	AA	GG	GG	GG	CC	TT	GG	GG	TT	-	-	GG	AA	TT	GG	TT	GG	-	GG	TT	CC	GG	GG	GG	GG	-	TT	AA	CC	GG	TT	-	CC	AA	TT	GG	AA	CC	TT	GG	CC	TT	AA	AA
PI 374121	CC	GG	CC	TT	TT	AA	AA	TT	GG	CC	TT	GG	GG	TT	-	GG	GG	AA	-	GG	TT	GG	AA	AA	TT	CC	GG	GG	GG	-	CC	TT	AA	CC	GG	TT	CC	CC	-	-	-	-	CC	TT	-	CC	TT	TT	TT
PI 379368	CC	AA	CC	TT	CC	AA	GG	TT	AA	CC	TT	GG	TT	TT	AA	AA	GG	AG	CC	GG	TT	GG	AA	AA	TT	AA	GG	GG	GG	GG	CC	TT	AA	CC	GG	CC	CC	CC	AA	AA	GG	TT	TT	-	GG	CC	TT	TT	TT
PI 383682	CC	-	CC	TT	TC	AA	GG	TT	AA	CC	TT	GG	TT	TT	-	-	GG	AG	-	GG	TT	GG	AA	-	TT	AA	GG	-	GG	GG	CC	-	AA	CC	-	CC	-	CC	AA	AA	GG	-	-	-	GG	CC	TT	TT	TT
PI 412922	CC	GG	CC	AA	TT	AA	AA	TT	AA	CC	TT	GG	TT	TT	TT	GG	CC	AG	TT	GG	CC	-	AA	GG	TT	AA	GG	AA	GG	GG	-	TT	AA	CC	TT	CC	-	CC	GG	AA	GG	TT	TT	TT	GG	CC	CC	TT	AA
PI 420818	TT	AA	CC	AA	TT	AA	AA	GG	GG	CC	CC	AA	GG	TT	TT	GG	CC	AA	CC	GG	CC	GG	AA	AA	TT	CC	AA	AA	GG	AA	CC	TT	AA	CC	GG	TT	CC	CC	GG	AA	AA	TT	CC	TT	AA	CC	CC	AA	TT
PI 420924	TT	GG	CC	TT	CC	AA	AA	GG	AA	CC	TT	GG	GG	TT	TT	GG	GG	AA	CC	GG	CC	GG	AA	GG	TT	CC	GG	AA	GG	AA	CC	TT	AA	CC	TT	TT	CC	CC	GG	AA	GG	AA	CC	TT	AA	CC	CC	AA	TT
PI 420925	TT	AA	CC	AA	CC	GG	GG	GG	GG	CC	CC	GG	GG	TT	TT	GG	CC	AA	TT	-	CC	TT	AA	GG	TT	CC	AA	AA	-	AA	CC	TT	AA	CC	GG	CC	CC	CC	GG	-	AA	TT	TT	TT	AA	CC	TT	AA	TT
PI 420929	TT	AA	CC	AA	CC	GG	GG	GG	GG	CC	CC	AA	GG	TT	TT	GG	CC	AA	TT	GG	CC	TT	AA	GG	TT	CC	AA	AA	-	AA	CC	TT	AA	CC	GG	CC	CC	CC	GG	TT	AA	TT	TT	TT	AA	CC	TT	AA	TT
PI 426778	CC	-	CC	AA	TT	AA	GG	TG	AA	CC	TT	GG	TT	TT	-	-	CC	AA	TT	GG	-	-	-	GG	TT	AA	GG	AA	GG	GG	CC	CC	AA	CC	TT	CC	CC	CC	GG	-	-	AA	TT	TT	GG	CC	-	TT	AA
PI 426784	CC	AA	CC	AA	TT	AA	GG	GG	AA	CC	TT	GG	TT	TT	TT	AA	CC	AA	TT	GG	CC	TT	GG	GG	TT	AA	GG	AA	GG	GG	CC	TT	AA	CC	GG	CC	CC	CC	GG	AA	AA	AA	TT	TT	GG	CC	TT	TT	TT
PI 426797	CC	AA	CC	AA	TT	AA	GG	GG	AA	CC	TT	GG	TT	TT	TT	AA	CC	AA	TT	GG	CC	TT	GG	GG	TT	AA	GG	AA	GG	GG	CC	TT	AA	CC	GG	CC	CC	CC	GG	-	AA	AA	TT	TT	AA	CC	TT	TT	TT
PI 426803	CC	-	CC	AA	TT	AA	-	-	AA	CC	TT	GG	TT	TT	TT	-	CC	AG	TT	GG	CC	TT	-	GG	TT	AA	GG	AA	GG	GG	CC	TT	AA	CC	TG	CC	-	CC	GG	AA	-	-	TT	TT	GG	CC	-	TT	-
PI 429369	TT	GG	CC	AA	TT	GG	-	TT	AA	CC	TT	AA	GG	TT	TT	GG	CC	AG	-	GG	-	GG	AA	GG	TT	AA	GG	AA	GG	AA	CC	-	AA	CC	GG	-	-	CC	GG	AA	GG	TT	-	TT	GG	CC	TT	TT	TT
PI 429838	TT	-	CC	TT	TT	AA	-	GG	-	CC	TT	GG	GG	TT	TT	GG	CC	AA	-	GG	CC	TT	AA	GG	TT	AA	AA	AA	GG	GG	CC	TT	AA	CC	GG	CC	CC	CC	GG	AA	GG	AA	CC	TT	GG	CC	TT	TT	TT
PI 431636	TT	GG	CC	AA	TT	GG	GG	TT	AA	CC	TT	AA	GG	TT	TT	-	CC	AA	TT	-	CC	GG	AA	GG	TT	AA	GG	AA	GG	AA	CC	TT	AA	CC	GG	CC	CC	CC	GG	-	GG	TT	TT	TT	GG	CC	TT	TT	TT
PI 431640	-	GG	CC	AA	TT	AG	GG	TT	AA	CC	TT	-	GG	TT	TT	GG	CC	AG	TT	GG	-	GG	AA	GG	TT	AA	AG	AA	GG	-	CC	-	AA	CC	GG	-	CC	CC	-	AA	GG	TT	-	TT	-	CC	TT	-	TT
PI 431642	CC	GG	CC	AA	TT	AA	GG	TT	AA	CC	TT	GG	GG	TT	TT	GG	CC	AG	TT	GG	TT	GG	AA	GG	TT	AA	AA	AA	GG	GG	CC	CC	AA	CC	GG	TT	CC	CC	GG	AA	GG	TT	CC	TT	AA	CC	TT	AA	TT
PI 431643	CC	GG	CC	AA	TT	AA	GG	TT	AA	CC	TT	GG	TT	TT	TT	GG	CC	AG	TT	GG	TT	GG	AA	GG	TT	AA	AA	AA	GG	GG	CC	CC	AA	CC	GG	CC	CC	CC	GG	AA	GG	TT	CC	TT	GG	CC	TT	TT	TT
PI 431656	TT	GG	CC	AA	TT	AG	-	TG	-	CC	-	AA	GG	TT	TT	GG	CC	AA	-	GG	CC	GG	AA	GG	TT	AA	GG	AA	GG	AA	CC	TT	AA	CC	GG	CC	CC	CC	GG	AA	GG	-	-	TT	-	CC	-	AA	TT
PI 431662	TT	AA	CC	TT	TT	AG	AA	TT	AA	CC	TT	GG	TT	TT	TT	GG	CC	AA	TT	GG	CC	TT	AA	GG	TT	AA	AA	AA	GG	GG	CC	TT	AA	CC	GG	CC	-	TT	GG	AA	GG	TT	TT	TT	GG	CC	TT	TT	AA
PI 431663	TT	AA	CC	AA	TT	GG	AA	TT	AA	CC	TT	GG	TT	TT	TT	GG	CC	AA	TT	GG	CC	TT	AA	GG	TT	AA	AA	AA	GG	GG	CC	CC	AA	CC	GG	CC	CC	TT	GG	AA	GG	TT	TT	TT	GG	CC	TT	TT	TT
PI 431666	TT	AA	CC	-	TT	GG	AA	TT	AA	CC	TT	GG	TT	TT	TT	GG	CC	AA	TT	GG	CC	TT	AA	GG	TT	AA	AA	AA	GG	GG	CC	CC	AA	CC	GG	CC	CC	TT	GG	AA	GG	TT	TT	TT	GG	CC	TT	TT	AA
PI 431675	TT	AA	CC	TT	TT	GG	AA	TT	AA	CC	TT	GG	TT	TT	TT	GG	CC	AA	TT	GG	CC	TT	AA	GG	TT	AA	AA	AA	-	GG	CC	CC	AA	CC	GG	CC	CC	TT	GG	AA	GG	TT	TT	TT	GG	CC	TT	TT	TT
PI 431679	TT	AA	CC	TT	TT	GG	GG	TT	AA	CC	TT	GG	TT	TT	TT	GG	CC	AA	TT	GG	CC	TT	AA	GG	TT	AA	AA	AA	-	GG	CC	CC	AA	CC	GG	CC	AA	TT	GG	AA	GG	TT	CC	TT	GG	CC	TT	TT	TT
PI 431684	CC	AA	CC	AA	TT	GG	AA	TT	AA	CC	TT	GG	TT	TT	TT	AA	CC	AG	TT	GG	TT	TT	AA	GG	TT	AA	AA	AA	-	GG	CC	TT	AA	CC	GG	CC	AA	TT	GG	AA	GG	TT	CC	TT	GG	CC	TT	TT	TT
PI 431705	TT	AA	CC	TT	TT	GG	AA	TT	AA	CC	TT	GG	TT	TT	TT	GG	CC	AA	TT	GG	CC	TT	AA	GG	TT	AA	AA	AA	-	GG	CC	TC	AA	CC	GG	CC	-	TT	GG	AA	GG	TT	TT	TT	GG	CC	TT	TT	TT
PI 431710	TT	AA	CC	-	TT	GG	AA	TT	AA	CC	TT	GG	TT	TT	TT	GG	CC	AA	TT	GG	CC	TT	AA	GG	TT	AA	AA	AA	-	GG	CC	CC	AA	CC	GG	CC	CC	-	GG	AA	GG	TT	TT	TT	GG	CC	TT	TT	-
PI 431712	TT	AA	CC	TT	TT	GG	AA	TT	AA	CC	TT	GG	TT	TT	TT	GG	CC	AA	TT	GG	CC	TT	AA	GG	TT	AA	AA	AA	-	GG	CC	CC	AA	CC	GG	CC	CC	-	-	AA	GG	TT	TT	TT	GG	CC	TT	TT	TT
PI 431714	TT	-	CC	TT	TT	GG	-	TT	AA	CC	TT	GG	TT	TT	-	-	-	AA	-	GG	-	-	AA	GG	TT	AA	AA	AA	-	GG	CC	CC	AA	CC	GG	-	CC	TT	-	AA	GG	TT	TT	TT	-	CC	TT	TT	TT
PI 431717	TT	AA	CC	TT	TT	GG	AA	TT	AA	CC	TT	GG	TT	TT	TT	GG	CC	AA	TT	GG	CC	TT	AA	-	TT	AA	AA	AA	-	GG	CC	TT	AA	CC	GG	CC	CC	-	GG	AA	GG	TT	TT	TT	GG	CC	TT	TT	TT
PI 431728	TT	AA	CC	TT	TT	GG	AA	TT	AA	CC	TT	GG	TT	TT	TT	GG	CC	AA	TT	GG	CC	TT	AA	GG	TT	AA	AA	AA	-	GG	CC	TT	AA	CC	GG	CC	CC	TT	GG	AA	GG	TT	TT	TT	GG	CC	TT	TT	TT
PI 431731	TT	AA	CC	TT	TT	GG	AA	TT	AA	CC	TT	GG	TT	TT	TT	GG	CC	AA	TT	GG	CC	TT	AA	GG	TT	AA	AA	AA	-	GG	CC	CC	AA	CC	GG	CC	CC	TT	GG	AA	GG	TT	TT	TT	GG	CC	TT	TT	TT
PI 431739	TT	AA	CC	TT	TT	GG	AA	TT	AA	CC	TT	GG	TT	TT	TT	GG	CC	AA	TT	GG	CC	TT	AA	GG	TT	AA	AA	AA	-	GG	CC	TT	AA	CC	GG	CC	AA	TT	GG	AA	GG	TT	TT	TT	GG	CC	TT	TT	TT
PI 431753	TT	AA	CC	-	TT	GG	AA	TT	AA	CC	TT	GG	-	TT	TT	GG	CC	AA	TT	GG	CC	TT	AA	GG	TT	AA	AA	AA	-	GG	CC	CC	AA	CC	GG	CC	CC	TT	GG	AA	GG	TT	-	TT	GG	CC	TT	TT	TT
PI 431756	TT	AA	CC	TT	TT	GG	AA	TT	AA	CC	TT	GG	TT	TT	TT	GG	CC	AA	TT	GG	CC	TT	AA	GG	TT	AA	AA	AA	-	GG	CC	CC	AA	CC	GG	CC	CC	TT	GG	AA	GG	TT	TT	TT	GG	CC	TT	TT	TT
PI 431768	CC	GG	CC	AA	TT	GG	GG	TT	AA	CC	CC	GG	TT	TT	TT	GG	CC	AA	TT	GG	TT	GG	AA	GG	TT	AA	AA	AA	-	GG	CC	TT	AA	CC	GG	CC	AA	TT	GG	AA	GG	TT	TT	TT	AA	CC	TT	TT	TT
PI 431774	CC	GG	CC	AA	TT	GG	GG	TT	AA	CC	CC	GG	TT	TT	TT	GG	CC	AA	TT	GG	TT	GG	AA	GG	TT	AA	AA	AA	-	GG	CC	TT	AA	CC	GG	CC	AA	TT	GG	AA	GG	TT	TT	TT	AA	CC	TT	TT	TT
PI 431809	TT	AA	CC	AA	TT	AA	GG	TT	AA	CC	CC	AA	TT	TT	TT	AA	CC	AG	TT	GG	TT	TT	AA	GG	TT	AA	AA	AA	-	GG	CC	CC	AA	CC	GG	CC	AA	CC	GG	AA	GG	TT	CC	TT	GG	CC	TT	TT	TT
Shasta	TT	GG	CC	AA	TT	AA	AA	GG	AA	CC	CC	GG	TT	GG	TT	AA	GG	GG	CC	GG	TT	GG	GG	AA	-	AA	AA	AA	GG	AA	CC	TT	-	-	GG	TT	CC	CC	AA	AA	AA	TT	TT	AA	GG	CC	TT	TT	TT
Spanish Brown	TT	AA	CC	TT	CC	AA	GG	GG	AA	CC	TT	AA	TT	TT	AA	AA	GG	GG	CC	GG	CC	GG	AA	AA	TT	AA	AA	AA	-	GG	CC	TT	AA	-	TT	TT	CC	TT	GG	AA	GG	TT	CC	TT	GG	CC	CC	TT	TT
W6 27754	CC	GG	CC	AA	TT	AA	AA	TT	AA	CC	TT	AA	TT	TT	TT	AA	GG	AG	CC	AA	TT	GG	GG	GG	-	AA	AA	GG	-	GG	-	TT	AA	TC	GG	CC	AA	-	AA	-	GG	TT	CC	TT	AA	CC	CC	TT	TT
W6 27755	CC	GG	CC	TT	TT	GG	GG	GG	AA	CC	CC	GG	TT	GG	TT	AA	GG	AG	TT	GG	TT	GG	GG	AA	-	AA	AA	GG	-	GG	CC	TT	AA	CC	GG	TT	CC	CC	AA	TT	GG	TT	TT	-	GG	CC	TT	TT	TT
W6 27764	CC	AA	CC	AA	TT	AA	GG	GG	AA	CC	TT	GG	TT	TT	TT	AA	CC	AG	TT	GG	CC	TT	GG	GG	TT	AA	GG	AA	-	GG	CC	TT	AA	CC	GG	CC	CC	CC	GG	-	AA	AA	TT	TT	AA	CC	TT	TT	TT
W6 27765	CC	GG	CC	TT	TT	AA	GG	GG	AA	CC	CC	GG	GG	TT	AA	AA	GG	AG	CC	GG	TT	GG	GG	GG	GG	AA	GG	GG	-	AA	CC	TT	AA	CC	GG	TT	AA	CC	AA	AA	AA	TT	TT	-	AA	CC	TT	TT	TT
W6 27766	CC	GG	-	TT	CC	GG	GG	TT	AA	CC	TT	GG	TT	TT	AA	AA	GG	AG	CC	GG	TT	TT	GG	-	TT	CC	GG	GG	-	GG	-	TT	AA	CC	GG	CC	CC	CC	GG	TT	GG	AA	CC	TT	GG	CC	TT	AA	AA
W6 27768	TT	AA	CC	AA	CC	GG	GG	GG	GG	CC	CC	AA	GG	TT	TT	GG	CC	AA	TT	GG	CC	TT	AA	AA	TT	CC	GG	AA	-	AA	CC	TT	AA	CC	GG	TT	CC	CC	GG	AA	AA	TT	TT	TT	AA	CC	CC	AA	TT
W6 27769	CC	AA	-	TT	CC	GG	GG	TT	AA	CC	TT	GG	TT	TT	TT	GG	CC	AG	TT	GG	CC	TT	AA	-	TT	AA	GG	AA	-	GG	-	CC	AA	CC	TT	CC	CC	CC	GG	TT	GG	AA	TT	TT	GG	CC	TT	TT	AA
W6 27771	CC	-	-	AA	TC	AA	-	TG	AA	CC	-	-	-	TT	TT	-	-	AA	-	-	-	-	-	GG	TT	CC	-	-	-	-	CC	TT	AA	CC	GG	-	CC	CC	-	AA	-	TT	-	TT	AA	CC	-	TT	TT
W6 27774	CC	GG	CC	AA	TT	AA	-	TT	AA	CC	TT	-	GG	-	-	AA	CG	AG	-	GG	-	GG	-	-	TT	AA	GG	GG	GG	GG	-	CC	AA	CC	GG	TT	CC	CC	AA	AA	-	-	CC	TT	GG	CC	TT	-	-
W6 27775	CC	GG	CC	AA	CC	AA	AA	TT	GG	CC	TT	GG	TT	GG	TT	GG	CC	AG	TT	GG	CC	GG	AA	AA	TT	CC	GG	GG	-	GG	CC	TT	AA	CC	GG	TT	CC	CC	GG	AA	GG	AA	CC	AA	GG	CC	TT	TT	AA
W6 27776	TT	GG	CC	AA	TT	GG	GG	GG	AA	CC	TT	GG	GG	GG	-	GG	CC	AG	-	GG	CC	-	GG	GG	TT	AA	GG	AA	-	GG	CC	TT	AA	CC	-	TT	AA	CC	GG	TT	AA	TT	CC	AA	AA	CC	TT	TT	TT
W6 27779	TT	AA	CC	AA	CC	AA	AA	TT	AA	CC	TT	AA	TT	TT	AA	GG	CC	AG	TT	GG	CC	TT	GG	-	TT	CC	GG	GG	-	GG	CC	CC	-	CC	GG	TT	AA	CC	GG	AA	GG	AA	TT	AA	GG	CC	TT	TT	AA
W6 27780	CC	GG	CC	AA	TT	AA	AA	GG	AA	CC	TT	AA	TT	TT	TT	AA	GG	AG	TT	AA	TT	GG	GG	-	TT	AA	AA	GG	-	GG	-	TT	AA	TC	GG	CC	AA	TT	GG	AA	GG	TT	CC	TT	AA	TT	CC	TT	TT
W6 27781	TC	-	CC	-	TC	AA	GG	TG	AA	CC	TT	-	TT	TT	-	-	GG	AG	-	GG	-	GG	-	-	TT	-	-	-	-	GG	CC	TT	AA	CC	-	-	CC	-	-	AA	GG	TT	CC	TT	GG	CC	-	TT	TT
W6 27783	TT	GG	CC	TT	TT	AA	GG	TT	AA	CC	TT	GG	GG	TT	AA	AA	GG	AA	CC	GG	TT	GG	GG	GG	TT	AA	GG	GG	GG	AA	-	TT	AA	CC	GG	TT	CC	CC	AA	AA	AA	AA	CC	TT	AA	CC	TT	AA	TT
[truncated: 1,145 more columns]
