# Supplementary material for: Genetic Diversity of Cultivated Lentil (Lens culinaris Medik.) and Its Relation to the World's Agro-ecological Zones
Source: Front Plant Sci. 2016 Jul 26;7:1093. doi: 10.3389/fpls.2016.01093 (PMC4960256; doi:10.3389/fpls.2016.01093)
Supplement: Supplementary file 3 [file Table3.XLSX]

## Sheet: Sheet1
Table S 3. Basic statistcs of the SNP markers data used in this study.
Marker	Minor.Allele.Frequency	SampleSize	No. of obs.	AlleleNo	Availability	GeneDiversity	Heterozygosity	PIC	f
LCC00002P390	0.334385	352	317	2	0.900568	0.445143	0.0315457	0.346067	0.929349
LCC00003P492	0.427673	352	318	2	0.903409	0.489538	0.0188679	0.369714	0.961577
LCC00010P76	0.0195195	352	333	2	0.946023	0.038277	0.003003	0.0375445	0.921772
LCC00012P469	0.364238	352	302	2	0.857955	0.463138	0.0264901	0.355889	0.942987
LCC00015P324	0.131965	352	341	2	0.96875	0.2291	0.0293255	0.202857	0.872348
LCC00019P234	0.230539	352	334	2	0.948864	0.354781	0.0359281	0.291847	0.89902
LCC00043P429	0.426562	352	320	2	0.909091	0.489214	0.034375	0.369549	0.929946
LCC00045P270	0.498462	352	325	2	0.923295	0.499995	0.0553846	0.374998	0.889552
LCC00050P876	0.267101	352	307	2	0.872159	0.391516	0.019544	0.314874	0.95024
LCC00062P141	0.0641026	352	351	2	0.997159	0.119987	0.0997151	0.112788	0.170335
LCC00067P442	0.245928	352	307	2	0.872159	0.370895	0.00977199	0.302114	0.973738
LCC00068P665	0.263333	352	300	2	0.852273	0.387978	0.0266667	0.312714	0.931489
LCC00073P198	0.337758	352	339	2	0.963068	0.447355	0.0265487	0.347292	0.940824
LCC00079P150	0.143491	352	338	2	0.960227	0.245803	0.0147929	0.215593	0.939991
LCC00083P730	0.233974	352	312	2	0.886364	0.358461	0	0.294214	1
LCC00089P373	0.360681	352	323	2	0.917614	0.46118	0.0154799	0.354837	0.966536
LCC00092P540	0.49705	352	339	2	0.963068	0.499983	0.0147493	0.374991	0.970586
LCC00096P213	0.402299	352	348	2	0.988636	0.480909	0.350575	0.365272	0.272349
LCC00104P269	0.298701	352	308	2	0.875	0.418958	0.0324675	0.331195	0.922746
LCC00132P295	0.0903614	352	332	2	0.943182	0.164393	0.0120482	0.15088	0.926924
LCC00138P266	0.454693	352	309	2	0.877841	0.495894	0.00970874	0.372939	0.980485
LCC00143P455	0.37931	352	319	2	0.90625	0.470868	0.031348	0.36001	0.933627
LCC00145P842	0.417933	352	329	2	0.934659	0.48653	0.0212766	0.368174	0.956399
LCC00148P533	0.379182	352	269	2	0.764205	0.470806	0.0223048	0.359977	0.952796
LCC00149P593	0.0936508	352	315	2	0.894886	0.169761	0.0222222	0.155351	0.869485
LCC00151P105	0.259819	352	331	2	0.940341	0.384626	0.0181269	0.310657	0.95301
LCC00153P419	0.343849	352	317	2	0.900568	0.451233	0.0189274	0.349428	0.958184
LCC00171P442	0.335843	352	332	2	0.943182	0.446105	0.00903614	0.3466	0.979805
LCC00172P513	0.114173	352	254	2	0.721591	0.202275	0.173228	0.181818	0.145533
LCC00174P315	0.29375	352	320	2	0.909091	0.414922	0.025	0.328842	0.93993
LCC00179P326	0.0711974	352	309	2	0.877841	0.132257	0.012945	0.123511	0.902424
LCC00202P479	0.15184	352	326	2	0.926136	0.25757	0.00920245	0.224399	0.96438
LCC00205P212	0.0223048	352	269	2	0.764205	0.0436147	0.00743494	0.0426635	0.830111
LCC00216P469	0.0562249	352	249	2	0.707386	0.106127	0.0883534	0.100496	0.169432
LCC00217P888	0.0929878	352	328	2	0.931818	0.168682	0.0152439	0.154455	0.909893
LCC00229P416	0.449838	352	309	2	0.877841	0.494968	0.012945	0.372471	0.97393
LCC00234P990	0.364078	352	309	2	0.877841	0.46305	0.0226537	0.355842	0.951232
LCC00241P321	0.31875	352	320	2	0.909091	0.434297	0.0375	0.33999	0.913912
LCC00253P61	0.259317	352	322	2	0.914773	0.384143	0.015528	0.31036	0.959701
LCC00255P458	0.255282	352	284	2	0.806818	0.380226	0.0246479	0.30794	0.935397
LCC00258P715	0.382166	352	314	2	0.892045	0.47223	0.0509554	0.360729	0.892421
LCC00260P546	0.303459	352	318	2	0.903409	0.422743	0.160377	0.333387	0.621594
LCC00265P135	0.481013	352	316	2	0.897727	0.499279	0.0126582	0.374639	0.974726
LCC00280P458	0.0861538	352	325	2	0.923295	0.157463	0.0738462	0.145065	0.53213
LCC00283P671	0.472393	352	326	2	0.926136	0.498476	0.141104	0.374237	0.717674
LCC00288P369	0.0870206	352	339	2	0.963068	0.158896	0.0383481	0.146272	0.759286
LCC00302P101	0.371753	352	308	2	0.875	0.467106	0.0292208	0.358012	0.93764
LCC00327P493	0.22943	352	316	2	0.897727	0.353584	0.00316456	0.291073	0.991078
LCC00329P671	0.162121	352	330	2	0.9375	0.271676	0.00909091	0.234772	0.966637
LCC00334P176	0.059593	352	344	2	0.977273	0.112083	0.0203488	0.105802	0.818929
LCC00360P502	0.272277	352	303	2	0.860795	0.396285	0.0165017	0.317764	0.958494
LCC00361P356	0.465732	352	321	2	0.911932	0.497651	0.158879	0.373823	0.68158
LCC00363P68	0.333333	352	315	2	0.894886	0.444444	0	0.345679	1
LCC00366P271	0.183284	352	341	2	0.96875	0.299383	0.11437	0.254568	0.618889
LCC00374P195	0.456811	352	301	2	0.855114	0.496269	0.0232558	0.373128	0.953291
LCC00375P246	0.303226	352	310	2	0.880682	0.42256	0.0258065	0.333281	0.939119
LCC00377P335	0.364407	352	295	2	0.838068	0.463229	0.0237288	0.355938	0.948944
LCC00388P462	0.357827	352	313	2	0.889205	0.459574	0.0319489	0.35397	0.930696
LCC00401P755	0.247573	352	309	2	0.877841	0.372561	0.0161812	0.30316	0.956705
LCC00405P454	0.42931	352	290	2	0.823864	0.490006	0.00344828	0.369953	0.992987
LCC00410P1041	0.0887574	352	338	2	0.960227	0.161759	0.00591716	0.148676	0.963526
LCC00438P661	0.459044	352	293	2	0.832386	0.496645	0.0307167	0.373317	0.938356
LCC00448P1106	0.117188	352	256	2	0.727273	0.206909	0.0390625	0.185503	0.811878
LCC00449P255	0.344156	352	308	2	0.875	0.451425	0.025974	0.349533	0.942644
LCC00453P184	0.396024	352	327	2	0.928977	0.478378	0.0397554	0.363955	0.917139
LCC00475P345	0.116667	352	330	2	0.9375	0.206111	0.0151515	0.18487	0.926703
LCC00480P221	0.160606	352	330	2	0.9375	0.269624	0.0181818	0.233275	0.932763
LCC00481P929	0.272446	352	323	2	0.917614	0.396438	0.0185759	0.317857	0.953285
LCC00486P558	0.292453	352	318	2	0.903409	0.413848	0.0251572	0.328213	0.939397
LCC00490P565	0.378165	352	316	2	0.897727	0.470312	0.00949367	0.359715	0.979877
LCC00501P523	0.330247	352	324	2	0.920455	0.442368	0.0246914	0.344523	0.944351
LCC00502P245	0.475	352	320	2	0.909091	0.49875	0.01875	0.374374	0.962521
LCC00516P497	0.496743	352	307	2	0.872159	0.499979	0.0162866	0.374989	0.96753
LCC00519P104	0.5	352	315	2	0.894886	0.5	0.015873	0.375	0.968353
LCC00523P154	0.43038	352	316	2	0.897727	0.490306	0.0253165	0.370106	0.948525
LCC00534P552	0.290378	352	291	2	0.826705	0.412117	0.0103093	0.327197	0.975069
LCC00537P593	0.11756	352	336	2	0.954545	0.207479	0.014881	0.185955	0.928483
LCC00541P360	0.33121	352	314	2	0.892045	0.44302	0.0191083	0.344887	0.957003
LCC00544P173	0.495283	352	318	2	0.903409	0.499956	0.0345912	0.374978	0.931022
LCC00550P907	0.382812	352	320	2	0.909091	0.472534	0.015625	0.36089	0.967035
LCC00555P360	0.207715	352	337	2	0.957386	0.329139	0.0237389	0.274973	0.928082
LCC00556P1386	0.443366	352	309	2	0.877841	0.493585	0.00647249	0.371772	0.986929
LCC00564P224	0.464856	352	313	2	0.889205	0.49753	0.0159744	0.373762	0.967993
LCC00568P101	0.360606	352	330	2	0.9375	0.461139	0.490909	0.354814	-0.0630473
LCC00574P499	0.224756	352	307	2	0.872159	0.348481	0.00651466	0.287762	0.981366
LCC00589P876	0.207951	352	327	2	0.928977	0.329415	0.00611621	0.275158	0.981489
LCC00594P450	0.286184	352	304	2	0.863636	0.408566	0.0328947	0.325103	0.919741
LCC00599P845	0.446237	352	279	2	0.792614	0.494219	0.00358423	0.372093	0.992774
LCC00601P510	0.318627	352	306	2	0.869318	0.434208	0.0163399	0.33994	0.962489
LCC00621P1406	0.395257	352	253	2	0.71875	0.478058	0.0316206	0.363788	0.934109
LCC00628P872	0.491776	352	304	2	0.863636	0.499865	0.00986842	0.374932	0.980322
LCC00632P381	0.376667	352	300	2	0.852273	0.469578	0.02	0.359326	0.957548
LCC00636P327	0.0159884	352	344	2	0.977273	0.0314655	0.00290698	0.0309704	0.90787
LCC00654P239	0.482972	352	323	2	0.917614	0.49942	0.216718	0.37471	0.567113
LCC00666P136	0.367925	352	318	2	0.903409	0.465112	0.0251572	0.356947	0.946077
LCC00670P1139	0.4	352	295	2	0.838068	0.48	0.0135593	0.3648	0.971846
LCC00674P218	0.31791	352	335	2	0.951705	0.433687	0.038806	0.339645	0.910776
LCC00675P378	0.377358	352	318	2	0.903409	0.469918	0.0377358	0.359507	0.919939
LCC00676P309	0.206687	352	329	2	0.934659	0.327935	0.0425532	0.274164	0.870608
LCC00678P101	0.477346	352	309	2	0.877841	0.498974	0.0226537	0.374486	0.954743
LCC00708P357	0.161812	352	309	2	0.877841	0.271258	0.02589	0.234468	0.90485
LCC00709P1412	0.410448	352	268	2	0.761364	0.483961	0	0.366852	1
LCC00719P833	0.397764	352	313	2	0.889205	0.479095	0.0159744	0.364329	0.966762
LCC00745P1008	0.475645	352	349	2	0.991477	0.498814	0.441261	0.374406	0.116795
LCC00757P165	0.398462	352	325	2	0.923295	0.47938	0.0461538	0.364477	0.904004
LCC00758P771	0.37377	352	305	2	0.866477	0.468132	0.0196721	0.358558	0.958112
LCC00784P413	0.358696	352	322	2	0.914773	0.460066	0.015528	0.354236	0.966351
LCC00785P772	0.270492	352	305	2	0.866477	0.394652	0.0163934	0.316777	0.958594
LCC00786P511	0.418239	352	318	2	0.903409	0.48663	0.0251572	0.368226	0.948462
LCC00794P473	0.349673	352	306	2	0.869318	0.454804	0.0261438	0.351381	0.942699
LCC00805P364	0.335962	352	317	2	0.900568	0.446183	0.217666	0.346643	0.513325
LCC00833P1173	0.415625	352	320	2	0.909091	0.485762	0.0125	0.367779	0.974347
LCC00855P176	0.108247	352	291	2	0.826705	0.19306	0.0584192	0.174424	0.698286
LCC00861P256	0.375	352	320	2	0.909091	0.46875	0.01875	0.358887	0.960123
LCC00864P294	0.383387	352	313	2	0.889205	0.472803	0.0127796	0.361031	0.973056
LCC00882P314	0.0725309	352	324	2	0.920455	0.13454	0.00308642	0.12549	0.97713
LCC00890P1387	0.298438	352	320	2	0.909091	0.418745	0.015625	0.331071	0.962801
LCC00902P169	0.352459	352	305	2	0.866477	0.456463	0.0885246	0.352284	0.806639
LCC00903P650	0.282209	352	326	2	0.926136	0.405134	0.0122699	0.323067	0.969805
LCC00914P781	0.45768	352	319	2	0.90625	0.496418	0.0250784	0.373203	0.949636
LCC00915P475	0.258842	352	311	2	0.883523	0.383686	0.00321543	0.310079	0.991646
LCC00924P318	0.344444	352	315	2	0.894886	0.451605	0.0349206	0.349631	0.92291
LCC00929P975	0.471519	352	316	2	0.897727	0.498378	0	0.374188	1
LCC00942P569	0.389068	352	311	2	0.883523	0.475388	0.0192926	0.362391	0.959545
LCC00956P662	0.491987	352	312	2	0.886364	0.499872	0.0160256	0.374936	0.968042
LCC00959P549	0.298193	352	332	2	0.943182	0.418548	0.0180723	0.330957	0.956949
LCC00960P211	0.383987	352	306	2	0.869318	0.473082	0.0163399	0.361179	0.965572
LCC00983P459	0.185583	352	326	2	0.926136	0.302284	0.0276074	0.256596	0.908938
LCC00989P801	0.18429	352	331	2	0.940341	0.300654	0.0181269	0.255458	0.939885
LCC00993P651	0.242718	352	309	2	0.877841	0.367612	0.012945	0.300043	0.964898
LCC01001P523	0.209581	352	334	2	0.948864	0.331313	0.011976	0.276429	0.963959
LCC01004P472	0.294025	352	318	2	0.903409	0.415149	0.0157233	0.328974	0.962243
LCC01012P1388	0.474277	352	311	2	0.883523	0.498677	0.0160772	0.374337	0.967862
LCC01043P705	0.242812	352	313	2	0.889205	0.367708	0.0191693	0.300104	0.94803
LCC01049P573	0.102102	352	333	2	0.946023	0.183355	0.012012	0.166545	0.934678
LCC01056P334	0.122388	352	335	2	0.951705	0.214818	0.0298507	0.191745	0.861428
LCC01067P623	0.0858434	352	332	2	0.943182	0.156949	0.00903614	0.144632	0.942595
LCC01069P518	0.0778443	352	334	2	0.948864	0.143569	0.00598802	0.133263	0.958414
LCC01074P689	0.154717	352	265	2	0.752841	0.261559	0	0.227353	1
LCC01077P841	0.381703	352	317	2	0.900568	0.472012	0.0189274	0.360614	0.960024
LCC01084P238	0.347134	352	314	2	0.892045	0.453264	0.0318471	0.35054	0.929954
LCC01098P298	0.102374	352	337	2	0.957386	0.183787	0.00890208	0.166898	0.951703
LCC01113P973	0.414373	352	327	2	0.928977	0.485336	0.0336391	0.367561	0.930894
LCC01116P359	0.177116	352	319	2	0.90625	0.291492	0.015674	0.249008	0.946392
LCC01123P905	0.260188	352	319	2	0.90625	0.38498	0.0188088	0.310876	0.951293
LCC01124P304	0.321767	352	317	2	0.900568	0.436466	0.0126183	0.341215	0.97118
LCC01126P155	0.28754	352	313	2	0.889205	0.409721	0.00638978	0.325786	0.984454
LCC01129P65	0.367378	352	328	2	0.931818	0.464823	0.0152439	0.356793	0.967303
LCC01132P239	0.312693	352	323	2	0.917614	0.429833	0.0123839	0.337455	0.971277
LCC01133P801	0.149701	352	334	2	0.948864	0.254581	0.011976	0.222175	0.953095
LCC01136P358	0.197853	352	326	2	0.926136	0.317414	0.0276074	0.267038	0.913279
LCC01137P206	0.344828	352	261	2	0.741477	0.451843	0.091954	0.349762	0.797192
LCC01139P321	0.0729483	352	329	2	0.934659	0.135254	0.00607903	0.126107	0.955188
LCC01151P558	0.310726	352	317	2	0.900568	0.42835	0.0283912	0.336608	0.933922
LCC01164P240	0.172783	352	327	2	0.928977	0.285858	0.155963	0.245001	0.455617
LCC01168P480	0.451923	352	312	2	0.886364	0.495377	0.0128205	0.372678	0.974202
LCC01169P235	0.24697	352	330	2	0.9375	0.371951	0.0333333	0.302777	0.910642
LCC01170P461	0.491639	352	299	2	0.849432	0.49986	0.0200669	0.37493	0.959987
LCC01181P1047	0.0699405	352	336	2	0.954545	0.130098	0.0267857	0.121635	0.79466
LCC01183P864	0.0764706	352	340	2	0.965909	0.141246	0.0117647	0.131271	0.916942
LCC01192P413	0.198462	352	325	2	0.923295	0.318149	0.0153846	0.26754	0.951789
LCC01202P117	0.207951	352	327	2	0.928977	0.329415	0.0244648	0.275158	0.925951
LCC01206P976	0.478041	352	296	2	0.840909	0.499036	0.185811	0.374517	0.628685
LCC01207P821	0.337621	352	311	2	0.883523	0.447266	0.0192926	0.347242	0.957001
LCC01211P353	0.293548	352	310	2	0.880682	0.414755	0.0387097	0.328744	0.906956
LCC01215P275	0.486154	352	325	2	0.923295	0.499617	0.00615385	0.374808	0.987721
LCC01222P311	0.130094	352	319	2	0.90625	0.226339	0.0031348	0.200724	0.986193
LCC01234P148	0.427692	352	325	2	0.923295	0.489543	0.0430769	0.369717	0.912265
LCC01235P339	0.468254	352	315	2	0.894886	0.497984	0.015873	0.37399	0.968225
LCC01238P631	0.368167	352	311	2	0.883523	0.46524	0.0160772	0.357016	0.965552
LCC01239P267	0.42381	352	315	2	0.894886	0.48839	0.0031746	0.369128	0.99352
LCC01249P377	0.423077	352	325	2	0.923295	0.488166	0.0215385	0.369013	0.956012
LCC01267P699	0.125	352	312	2	0.886364	0.21875	0.025641	0.194824	0.883138
LCC01271P573	0.150794	352	315	2	0.894886	0.25611	0.015873	0.223314	0.938213
LCC01275P574	0.114754	352	305	2	0.866477	0.203171	0	0.182532	1
LCC01284P881	0.305471	352	329	2	0.934659	0.424317	0.0273556	0.334295	0.93572
LCC01308P107	0.268987	352	316	2	0.897727	0.393266	0.00632911	0.315937	0.983957
LCC01310P83	0.313725	352	306	2	0.869318	0.430604	0	0.337894	1
LCC01311P1219	0.207602	352	342	2	0.971591	0.329007	0.0584795	0.274884	0.822728
LCC01329P253	0.224832	352	298	2	0.846591	0.348565	0	0.287816	1
LCC01331P146	0.205414	352	314	2	0.892045	0.326438	0.022293	0.273157	0.931918
LCC01332P98	0.40625	352	320	2	0.909091	0.482422	0.03125	0.366056	0.935419
LCC01335P153	0.483923	352	311	2	0.883523	0.499483	0.022508	0.374741	0.955079
LCC01338P1930	0.282012	352	328	2	0.931818	0.404963	0.0518293	0.322965	0.87238
LCC01339P161	0.458589	352	326	2	0.926136	0.49657	0.0214724	0.373279	0.956888
LCC01364P643	0.292683	352	328	2	0.931818	0.414039	0.0304878	0.328325	0.926581
LCC01371P1199	0.469355	352	310	2	0.880682	0.498122	0.0483871	0.374059	0.903159
LCC01392P271	0.100346	352	289	2	0.821023	0.180553	0.0207612	0.164254	0.885388
LCC01393P505	0.482704	352	318	2	0.903409	0.499402	0.0283019	0.374701	0.943502
LCC01398P286	0.213836	352	318	2	0.903409	0.336221	0.0188679	0.279699	0.944054
LCC01410P217	0.461059	352	321	2	0.911932	0.496967	0.0311526	0.373479	0.937504
LCC01421P227	0.454403	352	318	2	0.903409	0.495842	0.0345912	0.372912	0.930449
LCC01433P727	0.335962	352	317	2	0.900568	0.446183	0.0157729	0.346643	0.964759
LCC01448P475	0.0939597	352	298	2	0.846591	0.170263	0.00671141	0.155768	0.960712
LCC01469P527	0.322785	352	316	2	0.897727	0.43719	0.0253165	0.341622	0.942271
LCC01482P297	0.396382	352	304	2	0.863636	0.478526	0.0230263	0.364033	0.952035
LCC01484P244	0.281346	352	327	2	0.928977	0.40438	0.0428135	0.322619	0.894432
LCC01492P523	0.229167	352	264	2	0.75	0.353299	0.0265152	0.290889	0.925223
LCC01497P228	0.472222	352	324	2	0.920455	0.498457	0.0308642	0.374227	0.938266
LCC01506P700	0.410769	352	325	2	0.923295	0.484076	0.04	0.366911	0.917612
LCC01512P285	0.314696	352	313	2	0.889205	0.431325	0.00319489	0.338304	0.992616
LCC01514P422	0.41879	352	314	2	0.892045	0.48681	0.0350318	0.368318	0.928259
LCC01528P342	0.485484	352	310	2	0.880682	0.499579	0.0225806	0.374789	0.954943
LCC01537P474	0.400943	352	318	2	0.903409	0.480376	0.0283019	0.364995	0.941264
LCC01560P267	0.257475	352	301	2	0.855114	0.382363	0.0232558	0.309262	0.939375
LCC01571P754	0.338028	352	284	2	0.806818	0.44753	0.0352113	0.347389	0.921587
LCC01573P498	0.447987	352	298	2	0.846591	0.494589	0.0436242	0.37228	0.91208
LCC01578P200	0.0402299	352	348	2	0.988636	0.0772229	0.0114943	0.0742412	0.851551
LCC01584P612	0.228188	352	298	2	0.846591	0.352236	0.0671141	0.290201	0.810042
LCC01605P274	0.250769	352	325	2	0.923295	0.375768	0.0338462	0.305167	0.910193
LCC01615P530	0.423588	352	301	2	0.855114	0.488322	0.0232558	0.369093	0.952531
LCC01664P351	0.135174	352	344	2	0.977273	0.233805	0.0145349	0.206472	0.938008
LCC01666P161	0.485623	352	313	2	0.889205	0.499587	0.0319489	0.374793	0.936247
LCC01670P788	0.427632	352	304	2	0.863636	0.489526	0.0263158	0.369708	0.946414
LCC01679P104	0.385093	352	322	2	0.914773	0.473593	0.0248447	0.361448	0.947699
LCC01680P1198	0.360606	352	330	2	0.9375	0.461139	0.0181818	0.354814	0.960689
LCC01693P250	0.418831	352	308	2	0.875	0.486823	0	0.368325	1
LCC01695P375	0.157729	352	317	2	0.900568	0.265701	0	0.230402	1
LCC01701P195	0.450397	352	252	2	0.715909	0.495079	0.0119048	0.372527	0.976048
LCC01708P766	0.0926471	352	340	2	0.965909	0.168127	0.00882353	0.153994	0.947669
LCC01711P178	0.0769231	352	325	2	0.923295	0.142012	0.0123077	0.131928	0.913588
LCC01714P78	0.292453	352	318	2	0.903409	0.413848	0.0377358	0.328213	0.909091
LCC01727P397	0.144788	352	259	2	0.735795	0.247648	0.111969	0.216984	0.549223
LCC01728P419	0.330696	352	316	2	0.897727	0.442672	0.00949367	0.344693	0.978621
LCC01743P221	0.433962	352	265	2	0.752841	0.491278	0.00754717	0.370601	0.984695
LCC01745P1527	0.45073	352	274	2	0.778409	0.495145	0.00364964	0.372561	0.992656
LCC01756P1454	0.265781	352	301	2	0.855114	0.390283	0.0332226	0.314122	0.915146
LCC01784P640	0.365741	352	324	2	0.920455	0.463949	0.0216049	0.356325	0.953573
LCC01786P379	0.295031	352	322	2	0.914773	0.415975	0.0496894	0.329458	0.880896
LCC01792P457	0.4625	352	320	2	0.909091	0.497188	0.0375	0.37359	0.924803
LCC01794P184	0.119048	352	294	2	0.835227	0.209751	0.0136054	0.187753	0.935349
LCC01801P122	0.252336	352	321	2	0.911932	0.377326	0.0186916	0.306138	0.950613
LCC01807P745	0.407233	352	318	2	0.903409	0.482788	0.0220126	0.366246	0.954545
LCC01842P454	0.173016	352	315	2	0.894886	0.286163	0.015873	0.245218	0.944703
LCC01843P807	0.351613	352	310	2	0.880682	0.455963	0.0387097	0.352012	0.915366
LCC01855P309	0.159021	352	327	2	0.928977	0.267467	0.030581	0.231698	0.885994
LCC01869P618	0.170846	352	319	2	0.90625	0.283316	0.00940439	0.243182	0.966908
LCC01890P201	0.312914	352	302	2	0.857955	0.429998	0.0165563	0.337549	0.961622
LCC01891P129	0.347403	352	308	2	0.875	0.453428	0.038961	0.35063	0.914342
LCC01897P378	0.265079	352	315	2	0.894886	0.389625	0.0222222	0.313721	0.943141
LCC01899P597	0.20092	352	326	2	0.926136	0.321103	0.0214724	0.269549	0.933327
LCC01908P896	0.358521	352	311	2	0.883523	0.459967	0.196141	0.354182	0.574655
LCC01915P686	0.465574	352	305	2	0.866477	0.49763	0.0196721	0.373812	0.960595
LCC01934P111	0.0973451	352	339	2	0.963068	0.175738	0.00589971	0.160296	0.966526
LCC01945P173	0.25	352	316	2	0.897727	0.375	0.0443038	0.304688	0.882208
LCC01949P719	0.323529	352	306	2	0.869318	0.437716	0.0392157	0.341918	0.910688
LCC01952P893	0.262918	352	329	2	0.934659	0.387584	0.0455927	0.312473	0.882704
LCC01956P425	0.360577	352	312	2	0.886364	0.461122	0.00961538	0.354805	0.979214
LCC01971P155	0.467213	352	305	2	0.866477	0.49785	0.0229508	0.373923	0.954048
LCC01972P441	0.282051	352	312	2	0.886364	0.404997	0.0128205	0.322986	0.968444
LCC01982P274	0.383333	352	330	2	0.9375	0.472778	0.0212121	0.361018	0.955266
LCC01987P326	0.193452	352	336	2	0.954545	0.312057	0.0833333	0.263367	0.733644
LCC01990P544	0.278443	352	334	2	0.948864	0.401825	0.0538922	0.321093	0.866256
LCC02000P263	0.40836	352	311	2	0.883523	0.483204	0.0128617	0.366461	0.973467
LCC02014P292	0.0738462	352	325	2	0.923295	0.136786	0.0123077	0.127431	0.910287
LCC02054P541	0.261329	352	331	2	0.940341	0.386073	0.329305	0.311547	0.148518
LCC02056P548	0.252595	352	289	2	0.821023	0.377582	0.0138408	0.306298	0.963468
LCC02058P845	0.485849	352	318	2	0.903409	0.4996	0.0157233	0.3748	0.968626
LCC02066P92	0.439873	352	316	2	0.897727	0.49277	0.0253165	0.371359	0.948783
LCC02075P411	0.325397	352	315	2	0.894886	0.439027	0.0031746	0.342655	0.992792
LCC02080P780	0.34139	352	331	2	0.940341	0.449686	0.169184	0.348577	0.624695
LCC02081P104	0.490415	352	313	2	0.889205	0.499816	0.028754	0.374908	0.942649
LCC02089P485	0.382253	352	293	2	0.832386	0.472271	0.0477816	0.360751	0.899154
LCC02097P103	0.475078	352	321	2	0.911932	0.498758	0.0342679	0.374378	0.9315
LCC02131P606	0.228261	352	322	2	0.914773	0.352316	0.0217391	0.290253	0.938482
LCC02133P239	0.366379	352	348	2	0.988636	0.464291	0.382184	0.356508	0.178238
LCC02134P401	0.23622	352	254	2	0.721591	0.360841	0.0314961	0.295738	0.913043
LCC02148P273	0.209375	352	320	2	0.909091	0.331074	0.03125	0.276269	0.905891
LCC02155P101	0.212838	352	296	2	0.840909	0.335076	0.141892	0.278938	0.577666
LCC02158P271	0.180723	352	332	2	0.943182	0.296124	0.0240964	0.252279	0.918863
LCC02165P431	0.25817	352	306	2	0.869318	0.383036	0.0522876	0.309678	0.863908
LCC02172P457	0.286765	352	340	2	0.965909	0.409061	0.332353	0.325396	0.188944
LCC02192P354	0.37619	352	315	2	0.894886	0.469342	0.0285714	0.359201	0.939312
LCC02198P526	0.460443	352	316	2	0.897727	0.49687	0.028481	0.37343	0.942855
LCC02215P86	0.373418	352	316	2	0.897727	0.467954	0.0189873	0.358463	0.959551
LCC02224P146	0.135802	352	324	2	0.920455	0.23472	0.00617284	0.207174	0.973781
LCC02228P624	0.410543	352	313	2	0.889205	0.483995	0.0223642	0.366869	0.953937
LCC02234P372	0.401079	352	278	2	0.789773	0.480429	0.0107914	0.365023	0.977618
LCC02242P597	0.123333	352	300	2	0.852273	0.216244	0.00666667	0.192864	0.969272
LCC02243P307	0.435065	352	308	2	0.875	0.491567	0.0454545	0.370748	0.907818
LCC02264P453	0.312903	352	310	2	0.880682	0.42999	0.0129032	0.337544	0.970087
LCC02280P685	0.331715	352	309	2	0.877841	0.44336	0.0291262	0.345076	0.934511
LCC02293P1242	0.0694864	352	331	2	0.940341	0.129316	0.0241692	0.120955	0.813612
LCC02299P673	0.478964	352	309	2	0.877841	0.499115	0.02589	0.374557	0.948292
LCC02305P321	0.488294	352	299	2	0.849432	0.499726	0.0133779	0.374863	0.973318
LCC02307P324	0.263844	352	307	2	0.872159	0.38846	0	0.31301	1
LCC02311P363	0.354545	352	275	2	0.78125	0.457686	0.00363636	0.352948	0.992084
LCC02314P316	0.212121	352	330	2	0.9375	0.334252	0.0181818	0.27839	0.945765
LCC02318P140	0.317757	352	321	2	0.911932	0.433575	0.0311526	0.339581	0.928365
LCC02324P103	0.458199	352	311	2	0.883523	0.496505	0.0353698	0.373247	0.928983
LCC02330P709	0.376582	352	316	2	0.897727	0.469536	0.0443038	0.359304	0.905928
LCC02335P940	0.462145	352	317	2	0.900568	0.497134	0.022082	0.373563	0.955718
LCC02337P575	0.327974	352	311	2	0.883523	0.440814	0.0192926	0.343656	0.956372
LCC02348P98	0.391304	352	322	2	0.914773	0.476371	0.0186335	0.362906	0.961003
LCC02364P565	0.44702	352	302	2	0.857955	0.494386	0.0198675	0.372177	0.959944
LCC02372P366	0.386503	352	326	2	0.926136	0.474237	0.0429448	0.361787	0.90971
LCC02377P474	0.361905	352	315	2	0.894886	0.461859	0.0253968	0.355202	0.945182
LCC02381P482	0.146605	352	324	2	0.920455	0.250224	0.00925926	0.218918	0.963108
LCC02426P397	0.161765	352	340	2	0.965909	0.271194	0.0294118	0.234421	0.891849
LCC02442P413	0.339339	352	333	2	0.946023	0.448376	0.018018	0.347856	0.959933
LCC02445P192	0.359621	352	317	2	0.900568	0.460588	0.0630915	0.354517	0.863422
LCC02446P734	0.353211	352	327	2	0.928977	0.456906	0.0214067	0.352524	0.953288
LCC02461P186	0.230392	352	306	2	0.869318	0.354623	0.00980392	0.291744	0.972443
LCC02462P830	0.419795	352	293	2	0.832386	0.487134	0.0273038	0.368484	0.944136
LCC02468P394	0.270358	352	307	2	0.872159	0.394529	0.019544	0.316703	0.95062
LCC02470P427	0.375	352	284	2	0.806818	0.46875	0.0105634	0.358887	0.977543
LCC02516P761	0.206231	352	337	2	0.957386	0.3274	0.0207715	0.273805	0.936738
LCC02518P325	0.448171	352	328	2	0.931818	0.494627	0.00609756	0.372299	0.98771
LCC02533P226	0.420245	352	326	2	0.926136	0.487278	0.0184049	0.368558	0.962343
LCC02536P122	0.412069	352	290	2	0.823864	0.484536	0.658621	0.367149	-0.357775
LCC02542P289	0.316109	352	329	2	0.934659	0.432369	0.0182371	0.338897	0.957946
LCC02569P331	0.169279	352	319	2	0.90625	0.281247	0.0250784	0.241697	0.911099
LCC02580P436	0.354688	352	320	2	0.909091	0.457769	0.021875	0.352993	0.95236
LCC02586P593	0.433333	352	330	2	0.9375	0.491111	0.0242424	0.370516	0.950783
LCC02589P545	0.035503	352	338	2	0.960227	0.068485	0.0177515	0.0661399	0.741465
LCC02599P225	0.0482625	352	259	2	0.735795	0.0918665	0.019305	0.0876468	0.790584
LCC02612P585	0.453629	352	248	2	0.704545	0.495699	0.0443548	0.37284	0.910865
LCC02625P341	0.256849	352	292	2	0.829545	0.381755	0.0205479	0.308887	0.946355
LCC02635P530	0.352751	352	309	2	0.877841	0.456635	0.00647249	0.352377	0.985871
LCC02657P522	0.228916	352	332	2	0.943182	0.353027	0.0240964	0.290713	0.931942
LCC02662P770	0.264151	352	318	2	0.903409	0.38875	0.0314465	0.313187	0.919353
LCC02666P482	0.341853	352	313	2	0.889205	0.449979	0.00638978	0.348738	0.985845
LCC02668P340	0.241214	352	313	2	0.889205	0.36606	0.00958466	0.29906	0.973899
LCC02672P663	0.366337	352	303	2	0.860795	0.464268	0.00660066	0.356496	0.985829
LCC02679P62	0.371118	352	322	2	0.914773	0.466779	0.00310559	0.357838	0.993367
LCC02686P439	0.481132	352	318	2	0.903409	0.499288	0.00628931	0.374644	0.987443
LCC02688P320	0.102374	352	337	2	0.957386	0.183787	0.0267062	0.166898	0.855089
LCC02702P246	0.244548	352	321	2	0.911932	0.369489	0.0155763	0.301228	0.957972
LCC02707P604	0.304954	352	323	2	0.917614	0.423914	0.0154799	0.334062	0.963594
LCC02736P376	0.312102	352	314	2	0.892045	0.429389	0.0127389	0.337201	0.970426
LCC02751P432	0.0426829	352	328	2	0.931818	0.0817222	0.0121951	0.0783829	0.851195
LCC02776P442	0.250871	352	287	2	0.815341	0.37587	0.00696864	0.305231	0.981524
LCC02789P461	0.49	352	250	2	0.710227	0.4998	0.172	0.3749	0.657003
LCC02815P444	0.479167	352	312	2	0.886364	0.499132	0.0416667	0.374566	0.916778
LCC02821P635	0.233025	352	324	2	0.920455	0.357448	0.00925926	0.293564	0.974175
LCC02826P402	0.488673	352	309	2	0.877841	0.499743	0.38835	0.374872	0.224442
LCC02848P166	0.229483	352	329	2	0.934659	0.353641	0.0151976	0.29111	0.957153
LCC02869P546	0.199686	352	318	2	0.903409	0.319622	0.00943396	0.268543	0.970575
LCC02908P622	0.166163	352	331	2	0.940341	0.277106	0.0302115	0.238712	0.891286
LCC02910P963	0.5	352	297	2	0.84375	0.5	0.016835	0.375	0.966441
LCC02915P363	0.341772	352	316	2	0.897727	0.449928	0.0253165	0.34871	0.943905
LCC02922P883	0.236527	352	334	2	0.948864	0.361164	0.011976	0.295944	0.966938
LCC02936P475	0.299353	352	309	2	0.877841	0.419481	0.0161812	0.331499	0.961548
LCC02947P131	0.252475	352	303	2	0.860795	0.377463	0.0165017	0.306224	0.956424
LCC02985P945	0.075188	352	266	2	0.755682	0.139069	0.142857	0.129399	-0.0253538
LCC02994P81	0.0437318	352	343	2	0.974432	0.0836386	0.0233236	0.0801409	0.721838
LCC03000P460	0.376106	352	339	2	0.963068	0.469301	0.0442478	0.359179	0.905981
LCC03014P369	0.127178	352	287	2	0.815341	0.222007	0.010453	0.197363	0.953076
LCC03017P743	0.466763	352	346	2	0.982955	0.497791	0.517341	0.373893	-0.0378294
LCC03035P270	0.471698	352	318	2	0.903409	0.498398	0.0377358	0.374198	0.924515
LCC03036P470	0.233871	352	310	2	0.880682	0.358351	0.164516	0.294143	0.542049
LCC03040P139	0.332822	352	326	2	0.926136	0.444103	0.0214724	0.345489	0.951795
LCC03042P276	0.149691	352	324	2	0.920455	0.254568	0.0277778	0.222165	0.891201
LCC03046P1310	0.0930931	352	333	2	0.946023	0.168854	0.012012	0.154598	0.929067
LCC03047P221	0.490596	352	319	2	0.90625	0.499823	0.00940439	0.374912	0.981243
LCC03048P251	0.414861	352	323	2	0.917614	0.485503	0.0247678	0.367646	0.949139
LCC03060P111	0.213213	352	333	2	0.946023	0.335507	0.018018	0.279224	0.946453
LCC03069P90	0.491497	352	294	2	0.835227	0.499855	0.0102041	0.374928	0.979655
LCC03089P170	0.305901	352	322	2	0.914773	0.424651	0.0279503	0.334487	0.934378
LCC03112P345	0.0830671	352	313	2	0.889205	0.152334	0.0127796	0.140731	0.916365
LCC03120P526	0.442105	352	285	2	0.809659	0.493296	0.0140351	0.371626	0.971647
LCC03135P421	0.433333	352	270	2	0.767045	0.491111	0.0296296	0.370516	0.939885
LCC03136P479	0.470859	352	326	2	0.926136	0.498302	0.0337423	0.374149	0.932486
LCC03137P367	0.132716	352	324	2	0.920455	0.230205	0.0123457	0.203708	0.946532
LCC03148P92	0.230539	352	334	2	0.948864	0.354781	0.011976	0.291847	0.966343
LCC03174P473	0.232673	352	303	2	0.860795	0.357073	0.00990099	0.293322	0.972362
LCC03179P225	0.329154	352	319	2	0.90625	0.441623	0	0.344108	1
LCC03191P540	0.363344	352	311	2	0.883523	0.46265	0.0385852	0.355628	0.916857
LCC03193P337	0.462382	352	319	2	0.90625	0.49717	0.015674	0.373581	0.968571
LCC03203P214	0.412458	352	297	2	0.84375	0.484673	0.010101	0.367219	0.979229
LCC03219P465	0.111111	352	333	2	0.946023	0.197531	0	0.178022	1
LCC03228P321	0.348243	352	313	2	0.889205	0.45394	0.0255591	0.350909	0.94387
LCC03230P98	0.409231	352	325	2	0.923295	0.483522	0.0307692	0.366625	0.936554
LCC03234P652	0.369822	352	338	2	0.960227	0.466108	0.100592	0.357479	0.784758
LCC03246P562	0.194444	352	306	2	0.869318	0.313272	0.00326797	0.264202	0.989602
LCC03252P332	0.303819	352	288	2	0.818182	0.423026	0.03125	0.333551	0.926375
LCC03259P719	0.283282	352	323	2	0.917614	0.406066	0.0278638	0.323621	0.931586
LCC03261P752	0.0770349	352	344	2	0.977273	0.142201	0.0145349	0.13209	0.898068
LCC03270P103	0.451667	352	300	2	0.852273	0.495328	0.0166667	0.372653	0.966463
LCC03279P446	0.0352941	352	340	2	0.965909	0.0680969	0.00588235	0.0657783	0.913861
LCC03283P293	0.0804416	352	317	2	0.900568	0.147942	0.0157729	0.136998	0.893703
LCC03287P157	0.279514	352	288	2	0.818182	0.402772	0.0173611	0.321659	0.957042
LCC03290P509	0.32342	352	269	2	0.764205	0.437639	0.0148699	0.341875	0.966147
LCC03292P350	0.249231	352	325	2	0.923295	0.37423	0.0246154	0.304206	0.93442
LCC03297P81	0.464052	352	306	2	0.869318	0.497416	0.0653595	0.373704	0.869003
LCC03366P499	0.261494	352	348	2	0.988636	0.38623	0.522989	0.311643	-0.352827
LCC03388P265	0.384735	352	321	2	0.911932	0.473428	0.0280374	0.361361	0.940957
LCC03400P252	0.29878	352	246	2	0.698864	0.419021	0.126016	0.331232	0.7003
LCC03413P598	0.480456	352	307	2	0.872159	0.499236	0.029316	0.374618	0.941464
LCC03437P414	0.0272989	352	348	2	0.988636	0.0531072	0.00862069	0.0516971	0.838103
LCC03438P135	0.154519	352	343	2	0.974432	0.261286	0.0349854	0.227151	0.866467
LCC03441P105	0.270701	352	314	2	0.892045	0.394844	0.0191083	0.316893	0.951756
LCC03474P371	0.26875	352	320	2	0.909091	0.393047	0.09375	0.315804	0.762136
LCC03476P340	0.0984127	352	315	2	0.894886	0.177455	0	0.16171	1
LCC03480P305	0.270642	352	327	2	0.928977	0.39479	0.00917431	0.31686	0.976832
LCC03504P735	0.193114	352	334	2	0.948864	0.311642	0.0329341	0.263081	0.89462
LCC03528P228	0.292359	352	301	2	0.855114	0.41377	0.511628	0.328167	-0.234931
LCC03529P437	0.234472	352	322	2	0.914773	0.35899	0.0217391	0.294553	0.939626
LCC03534P135	0.457929	352	309	2	0.877841	0.49646	0.0226537	0.373224	0.954514
LCC03555P376	0.395062	352	324	2	0.920455	0.477976	0.0246914	0.363745	0.948497
LCC03560P651	0.275478	352	314	2	0.892045	0.399179	0.00955414	0.319507	0.976141
LCC03563P1064	0.351792	352	307	2	0.872159	0.456068	0	0.352069	1
LCC03564P986	0.227707	352	314	2	0.892045	0.351713	0.00318471	0.289862	0.990974
LCC03565P232	0.167183	352	323	2	0.917614	0.278465	0.0123839	0.239694	0.955663
LCC03574P173	0.246774	352	310	2	0.880682	0.371753	0.0419355	0.302653	0.887539
LCC03576P1264	0.314286	352	315	2	0.894886	0.43102	0.0253968	0.338131	0.941259
LCC03603P212	0.22546	352	326	2	0.926136	0.349256	0.00920245	0.288266	0.973731
LCC03621P197	0.313916	352	309	2	0.877841	0.430745	0.0323625	0.337975	0.925103
LCC03629P335	0.13354	352	322	2	0.914773	0.231415	0.0124224	0.204638	0.946482
LCC03656P309	0.42671	352	307	2	0.872159	0.489257	0.0390879	0.369571	0.920357
LCC03660P189	0.484568	352	324	2	0.920455	0.499524	0.0308642	0.374762	0.938398
LCC03673P249	0.29316	352	307	2	0.872159	0.414434	0.019544	0.328556	0.952992
LCC03683P86	0.228758	352	306	2	0.869318	0.352856	0.00653595	0.290602	0.981537
LCC03700P724	0.495114	352	307	2	0.872159	0.499952	0.019544	0.374976	0.961033
LCC03714P453	0.207165	352	321	2	0.911932	0.328495	0.00934579	0.274541	0.971637
LCC03720P331	0.444444	352	315	2	0.894886	0.493827	0.0190476	0.371895	0.961549
LCC03738P146	0.275915	352	328	2	0.931818	0.399571	0.0335366	0.319743	0.916314
LCC03741P1544	0.493789	352	322	2	0.914773	0.499923	0.229814	0.374961	0.541402
LCC03742P1047	0.438066	352	331	2	0.940341	0.492328	0.0181269	0.371135	0.963291
LCC03752P247	0.4701	352	301	2	0.855114	0.498212	0.0166113	0.374104	0.966767
LCC03760P396	0.188889	352	315	2	0.894886	0.30642	0.0285714	0.259473	0.907039
LCC03763P1175	0.311573	352	337	2	0.957386	0.42899	0.0118694	0.336974	0.972413
LCC03766P298	0.280952	352	315	2	0.894886	0.404036	0.0349206	0.322414	0.913833
LCC03775P498	0.201562	352	320	2	0.909091	0.32187	0.015625	0.27007	0.951604
LCC03776P189	0.17236	352	322	2	0.914773	0.285304	0.00310559	0.244605	0.989148
LCC03785P189	0.469745	352	314	2	0.892045	0.498169	0.0350318	0.374083	0.929895
LCC03798P434	0.273026	352	304	2	0.863636	0.396966	0.0131579	0.318175	0.966961
LCC03807P234	0.452454	352	326	2	0.926136	0.495479	0.168712	0.372729	0.660365
LCC03826P802	0.225904	352	332	2	0.943182	0.349742	0.0180723	0.288582	0.948478
LCC03829P476	0.25228	352	329	2	0.934659	0.377269	0.0121581	0.306103	0.96787
LCC03860P546	0.345763	352	295	2	0.838068	0.452422	0	0.350079	1
LCC03861P545	0.439542	352	306	2	0.869318	0.49269	0.0228758	0.371318	0.953718
LCC03863P284	0.166667	352	330	2	0.9375	0.277778	0.0363636	0.239198	0.869462
LCC03866P402	0.263538	352	277	2	0.786932	0.388171	0.0144404	0.312833	0.962931
LCC03877P311	0.319672	352	305	2	0.866477	0.434964	0.0163934	0.340367	0.962432
LCC03880P98	0.234848	352	264	2	0.75	0.359389	0.393939	0.294809	-0.0942551
LCC03885P129	0.2	352	320	2	0.909091	0.32	0.0125	0.2688	0.961057
LCC03894P120	0.128527	352	319	2	0.90625	0.224015	0.00626959	0.198924	0.972099
LCC03901P389	0.477204	352	329	2	0.934659	0.498961	0.0121581	0.37448	0.975706
LCC03905P605	0.172414	352	319	2	0.90625	0.285375	0.0125392	0.244655	0.956195
LCC03907P461	0.487013	352	308	2	0.875	0.499663	0.012987	0.374831	0.974092
LCC03911P398	0.445312	352	320	2	0.909091	0.494019	0.040625	0.371991	0.918013
LCC03922P198	0.498392	352	311	2	0.883523	0.499995	0.0321543	0.374997	0.935891
LCC03934P65	0.488525	352	305	2	0.866477	0.499737	0.0262295	0.374868	0.947681
LCC03945P226	0.0581761	352	318	2	0.903409	0.109583	0.00943396	0.103579	0.91417
LCC03990P413	0.0246212	352	264	2	0.75	0.04803	0.0340909	0.0468766	0.291953
LCC03991P529	0.0542522	352	341	2	0.96875	0.102618	0.00293255	0.0973526	0.971505
LCC03997P603	0.464063	352	320	2	0.909091	0.497417	0.028125	0.373705	0.94363
LCC04011P902	0.179612	352	309	2	0.877841	0.294703	0.0226537	0.251278	0.923369
LCC04019P192	0.140432	352	324	2	0.920455	0.241422	0.00308642	0.21228	0.987255
LCC04033P210	0.479167	352	312	2	0.886364	0.499132	0.0160256	0.374566	0.967994
LCC04038P414	0.339869	352	306	2	0.869318	0.448716	0.0261438	0.348043	0.941921
LCC04047P912	0.19697	352	330	2	0.9375	0.316345	0.0242424	0.266308	0.923591
LCC04049P382	0.434848	352	330	2	0.9375	0.491511	0.0272727	0.370719	0.944676
LCC04059P98	0.253049	352	328	2	0.931818	0.37803	0.0182927	0.306577	0.951754
LCC04061P436	0.343548	352	310	2	0.880682	0.451046	0.0483871	0.349325	0.89305
LCC04062P421	0.37234	352	282	2	0.801136	0.467406	0	0.358172	1
LCC04063P239	0.496795	352	312	2	0.886364	0.499979	0.0128205	0.37499	0.974439
LCC04068P853	0.253731	352	335	2	0.951705	0.378703	0.0358209	0.306995	0.905681
LCC04089P97	0.334951	352	309	2	0.877841	0.445518	0.0161812	0.346275	0.963795
LCC04091P498	0.463211	352	299	2	0.849432	0.497293	0.0167224	0.373643	0.966484
LCC04093P259	0.466238	352	311	2	0.883523	0.49772	0.00643087	0.373858	0.987121
LCC04105P1090	0.422297	352	296	2	0.840909	0.487925	0.00675676	0.368889	0.986199
LCC04129P145	0.463608	352	316	2	0.897727	0.497351	0.028481	0.373672	0.942911
LCC04145P1391	0.452077	352	313	2	0.889205	0.495407	0.00319489	0.372693	0.993572
LCC04174P219	0.354688	352	320	2	0.909091	0.457769	0.003125	0.352993	0.993195
LCC04188P422	0.213396	352	321	2	0.911932	0.335716	0.0280374	0.279363	0.916734
LCC04221P347	0.268371	352	313	2	0.889205	0.392696	0.0319489	0.315591	0.918892
LCC04224P124	0.108527	352	258	2	0.732955	0.193498	0.0620155	0.174777	0.680547
LCC04252P559	0.217391	352	299	2	0.849432	0.340265	0	0.282375	1
LCC04257P240	0.23053	352	321	2	0.911932	0.354771	0.0311526	0.29184	0.912451
LCC04259P425	0.363924	352	316	2	0.897727	0.462967	0.0316456	0.355798	0.931855
LCC04302P335	0.365204	352	319	2	0.90625	0.46366	0.0282132	0.35617	0.939336
LCC04303P409	0.372642	352	318	2	0.903409	0.46756	0.00314465	0.358254	0.993295
LCC04307P218	0.429712	352	313	2	0.889205	0.490119	0.0159744	0.370011	0.967509
LCC04319P375	0.168712	352	326	2	0.926136	0.280496	0.0122699	0.241157	0.956388
LCC04347P392	0.489655	352	290	2	0.823864	0.499786	0.00689655	0.374893	0.986248
LCC04354P172	0.369318	352	352	2	1	0.465845	0.403409	0.357339	0.135423
LCC04356P79	0.371019	352	314	2	0.892045	0.466728	0.022293	0.35781	0.952384
LCC04362P189	0.472039	352	304	2	0.863636	0.498436	0.0361842	0.374217	0.927635
LCC04371P70	0.430514	352	331	2	0.940341	0.490343	0.0271903	0.370125	0.944711
LCC04409P171	0.108696	352	322	2	0.914773	0.193762	0.0248447	0.17499	0.87215
LCC04455P436	0.231752	352	274	2	0.778409	0.356086	0.0109489	0.292687	0.969363
LCC04464P262	0.395765	352	307	2	0.872159	0.47827	0.0162866	0.363899	0.966056
LCC04467P582	0.404181	352	287	2	0.815341	0.481638	0.0209059	0.36565	0.956742
LCC04478P243	0.491319	352	288	2	0.818182	0.499849	0.0451389	0.374925	0.909994
LCC04484P70	0.0843195	352	338	2	0.960227	0.154419	0.00887574	0.142497	0.942687
LCC04505P68	0.391447	352	304	2	0.863636	0.476433	0.0328947	0.362939	0.931175
LCC04530P138	0.45356	352	323	2	0.917614	0.495687	0.00928793	0.372834	0.98132
LCC04559P439	0.337748	352	302	2	0.857955	0.447349	0.0198675	0.347288	0.955732
LCC04588P877	0.0864553	352	347	2	0.985795	0.157962	0.00576369	0.145486	0.963615
LCC04599P195	0.31982	352	333	2	0.946023	0.43507	0.129129	0.340427	0.703959
LCC04611P576	0.141337	352	329	2	0.934659	0.242722	0.0395137	0.213265	0.837661
LCC04612P384	0.469551	352	312	2	0.886364	0.498146	0.0224359	0.374071	0.955102
LCC04635P389	0.399054	352	317	2	0.900568	0.47962	0.0347003	0.364602	0.92787
LCC04686P634	0.09375	352	336	2	0.954545	0.169922	0.0327381	0.155485	0.807853
LCC04698P431	0.0359589	352	292	2	0.829545	0.0693317	0.010274	0.0669283	0.852284
LCC04711P206	0.269737	352	304	2	0.863636	0.393958	0.0131579	0.316356	0.966709
LCC04712P270	0.464041	352	292	2	0.829545	0.497414	0.010274	0.373704	0.979415
LCC04715P584	0.111782	352	331	2	0.940341	0.198574	0.0120846	0.178858	0.939322
LCC04721P305	0.475083	352	301	2	0.855114	0.498758	0.0265781	0.374378	0.946884
LCC04733P609	0.493651	352	315	2	0.894886	0.499919	0.0222222	0.37496	0.955686
LCC04768P149	0.374183	352	306	2	0.869318	0.46834	0.00980392	0.358669	0.979134
LCC04778P1251	0.379104	352	335	2	0.951705	0.470769	0.0358209	0.359957	0.924128
LCC04780P631	0.490132	352	304	2	0.863636	0.499805	0.0328947	0.374903	0.934394
LCC04831P550	0.181962	352	316	2	0.897727	0.297704	0.0221519	0.25339	0.925818
LCC04842P288	0.309231	352	325	2	0.923295	0.427214	0.0276923	0.335958	0.935372
LCC04861P532	0.459364	352	283	2	0.803977	0.496697	0.0282686	0.373343	0.943282
LCC04871P224	0.107463	352	335	2	0.951705	0.191829	0.0238806	0.17343	0.87586
LCC04881P458	0.411672	352	317	2	0.900568	0.484396	0.0283912	0.367076	0.941568
LCC04882P370	0.456452	352	310	2	0.880682	0.496207	0.0225806	0.373096	0.954637
LCC04915P631	0.289969	352	319	2	0.90625	0.411774	0.0407524	0.326995	0.901327
LCC04942P286	0.402597	352	308	2	0.875	0.481025	0.025974	0.365333	0.946173
LCC04957P340	0.475945	352	291	2	0.826705	0.498843	0.0171821	0.374421	0.965672
LCC04960P169	0.462687	352	335	2	0.951705	0.497215	0.00597015	0.373604	0.988028
LCC04977P724	0.393417	352	319	2	0.90625	0.47728	0.0219436	0.363382	0.954165
LCC05015P233	0.371429	352	280	2	0.795455	0.466939	0.0142857	0.357923	0.969513
LCC05017P133	0.493921	352	329	2	0.934659	0.499926	0.0212766	0.374963	0.957567
LCC05027P361	0.468153	352	314	2	0.892045	0.497972	0.044586	0.373984	0.910737
LCC05033P726	0.435331	352	317	2	0.900568	0.491636	0.0189274	0.370783	0.96162
LCC05049P130	0.281716	352	268	2	0.761364	0.404705	0.0335821	0.322812	0.917318
LCC05063P159	0.0682493	352	337	2	0.957386	0.127183	0.0118694	0.119095	0.906938
LCC05070P391	0.194888	352	313	2	0.889205	0.313814	0.0191693	0.264574	0.939104
LCC05094P129	0.224832	352	298	2	0.846591	0.348565	0	0.287816	1
LCC05104P333	0.37619	352	315	2	0.894886	0.469342	0.015873	0.359201	0.966286
LCC05111P167	0.279503	352	322	2	0.914773	0.402762	0.0248447	0.321654	0.9385
LCC05118P190	0.230032	352	313	2	0.889205	0.354235	0.0255591	0.291493	0.928069
LCC05121P588	0.269355	352	310	2	0.880682	0.393606	0.0225806	0.316143	0.942811
LCC05141P409	0.205975	352	318	2	0.903409	0.327098	0.0157233	0.273602	0.952079
LCC05176P392	0.339117	352	317	2	0.900568	0.448233	0.0157729	0.347777	0.96492
LCC05205P744	0.360856	352	327	2	0.928977	0.461278	0.0183486	0.354889	0.960341
LCC05219P992	0.236156	352	307	2	0.872159	0.360773	0.029316	0.295694	0.918995
LCC05230P309	0.41433	352	321	2	0.911932	0.485321	0.0498442	0.367553	0.8976
LCC05240P353	0.348765	352	324	2	0.920455	0.454256	0.0123457	0.351082	0.972905
LCC05242P413	0.2	352	255	2	0.724432	0.32	0.00784314	0.2688	0.975585
LCC05260P207	0.318043	352	327	2	0.928977	0.433783	0.0122324	0.339699	0.971886
LCC05262P86	0.194099	352	322	2	0.914773	0.31285	0.00310559	0.263912	0.990104
LCC05275P337	0.376147	352	327	2	0.928977	0.469321	0.0244648	0.35919	0.948027
LCC05284P449	0.29703	352	303	2	0.860795	0.417606	0.0264026	0.330409	0.936978
LCC05309P805	0.242038	352	314	2	0.892045	0.366911	0.0191083	0.299599	0.948083
LCC05317P406	0.430514	352	331	2	0.940341	0.490343	0.0574018	0.370125	0.883268
LCC05323P364	0.381625	352	283	2	0.803977	0.471975	0.275618	0.360595	0.417494
LCC05332P332	0.32623	352	305	2	0.866477	0.439608	0.0360656	0.34298	0.918218
LCC05375P258	0.0511696	352	342	2	0.971591	0.0971025	0.00292398	0.0923881	0.969974
LCC05419P151	0.365772	352	298	2	0.846591	0.463966	0.0268456	0.356334	0.942327
LCC05423P80	0.251553	352	322	2	0.914773	0.376548	0.0248447	0.305654	0.934218
LCC05435P444	0.229904	352	311	2	0.883523	0.354096	0.022508	0.291404	0.936633
LCC05440P266	0.46395	352	319	2	0.90625	0.497401	0.0250784	0.373697	0.949735
LCC05446P508	0.324451	352	319	2	0.90625	0.438365	0.015674	0.342283	0.964355
LCC05457P254	0.446774	352	310	2	0.880682	0.494334	0.016129	0.372151	0.967476
LCC05465P528	0.459627	352	322	2	0.914773	0.49674	0.0124224	0.373365	0.975069
LCC05484P84	0.239812	352	319	2	0.90625	0.364604	0.00940439	0.298136	0.974286
LCC05497P396	0.0532544	352	338	2	0.960227	0.100837	0	0.0957528	1
LCC05506P324	0.259644	352	337	2	0.957386	0.384458	0.0148368	0.310554	0.961521
LCC05528P612	0.240122	352	329	2	0.934659	0.364926	0.0243161	0.298341	0.933563
LCC05530P248	0.265079	352	315	2	0.894886	0.389625	0.0222222	0.313721	0.943141
LCC05543P176	0.357827	352	313	2	0.889205	0.459574	0.00638978	0.35397	0.98614
LCC05546P830	0.106383	352	329	2	0.934659	0.190131	0.0121581	0.172056	0.936243
LCC05550P226	0.213483	352	267	2	0.758523	0.335816	0.397004	0.27943	-0.180391
LCC05618P670	0.393393	352	333	2	0.946023	0.47727	0.018018	0.363377	0.962359
LCC05628P392	0.408946	352	313	2	0.889205	0.483418	0.0191693	0.366572	0.96047
LCC05658P269	0.329154	352	319	2	0.90625	0.441623	0.031348	0.344108	0.929231
LCC05673P768	0.218153	352	314	2	0.892045	0.341124	0.00955414	0.282941	0.97208
LCC05744P200	0.154799	352	323	2	0.917614	0.261672	0.00619195	0.227436	0.976409
LCC05757P414	0.252322	352	323	2	0.917614	0.377311	0.0216718	0.306129	0.942735
LCC05781P774	0.339683	352	315	2	0.894886	0.448597	0	0.347977	1
LCC05794P129	0.365132	352	304	2	0.863636	0.463621	0.0131579	0.356149	0.971711
LCC05797P424	0.42381	352	315	2	0.894886	0.48839	0.00952381	0.369128	0.980561
LCC05829P209	0.188623	352	334	2	0.948864	0.306088	0.00598802	0.259243	0.980495
LCC05866P276	0.231034	352	290	2	0.823864	0.355315	0.110345	0.292191	0.69035
LCC05887P417	0.314465	352	318	2	0.903409	0.431154	0.0314465	0.338207	0.927285
LCC05901P668	0.308282	352	326	2	0.926136	0.426489	0.0214724	0.335542	0.949804
LCC05904P141	0.24697	352	330	2	0.9375	0.371951	0.0272727	0.302777	0.926891
LCC05913P392	0.461938	352	289	2	0.821023	0.497103	0.00346021	0.373547	0.993063
LCC05929P69	0.293919	352	296	2	0.840909	0.415061	0.0337838	0.328923	0.918869
LCC05934P100	0.11791	352	335	2	0.951705	0.208015	0.00895522	0.18638	0.957075
LCC05936P778	0.263804	352	326	2	0.926136	0.388423	0.0368098	0.312987	0.90551
LCC05942P621	0.377273	352	330	2	0.9375	0.469876	0.215152	0.359484	0.543181
LCC05971P430	0.428788	352	330	2	0.9375	0.489858	0.184848	0.369877	0.623577
LCC05972P118	0.21519	352	316	2	0.897727	0.337766	0.0189873	0.280723	0.943958
LCC05977P320	0.232308	352	325	2	0.923295	0.356682	0.0153846	0.293071	0.956997
LCC05981P557	0.0818713	352	342	2	0.971591	0.150337	0.0233918	0.139036	0.844824
LCC06030P171	0.299685	352	317	2	0.900568	0.419747	0.0315457	0.331653	0.925074
LCC06044P758	0.188854	352	323	2	0.917614	0.306377	0.0185759	0.259444	0.939551
LCC06045P618	0.151471	352	340	2	0.965909	0.257054	0.0676471	0.224016	0.73751
LCC06052P211	0.344037	352	327	2	0.928977	0.451351	0.0397554	0.349492	0.912177
LCC06056P388	0.478134	352	343	2	0.974432	0.499044	0.629738	0.374521	-0.260528
LCC06107P713	0.158672	352	271	2	0.769886	0.26699	0.0442804	0.231348	0.834711
LCC06109P563	0.312253	352	253	2	0.71875	0.429502	0.0948617	0.337266	0.779913
LCC06110P333	0.248387	352	310	2	0.880682	0.373382	0.0129032	0.303675	0.965552
LCC06128P449	0.481356	352	295	2	0.838068	0.499305	0.0271186	0.374652	0.945866
LCC06138P298	0.438144	352	291	2	0.826705	0.492348	0.0103093	0.371145	0.979132
LCC06139P91	0.240122	352	329	2	0.934659	0.364926	0.3769	0.298341	-0.0312896
LCC06155P194	0.149852	352	337	2	0.957386	0.254792	0.0148368	0.222333	0.941937
LCC06172P701	0.400958	352	313	2	0.889205	0.480382	0.0223642	0.364998	0.95359
LCC06185P360	0.439739	352	307	2	0.872159	0.492737	0.019544	0.371342	0.960463
LCC06188P271	0.208202	352	317	2	0.900568	0.329708	0.0252366	0.275354	0.92369
LCC06189P86	0.0996016	352	251	2	0.713068	0.179362	0.00796813	0.163277	0.955748
LCC06218P492	0.183712	352	264	2	0.75	0.299924	0.314394	0.254947	-0.0463522
LCC06222P553	0.408385	352	322	2	0.914773	0.483213	0.0403727	0.366466	0.916698
LCC06224P479	0.299242	352	264	2	0.75	0.419393	0.030303	0.331448	0.928009
LCC06227P611	0.134441	352	331	2	0.940341	0.232733	0.00906344	0.205651	0.961172
LCC06259P289	0.0889213	352	343	2	0.974432	0.162029	0.0204082	0.148902	0.87439
LCC06278P141	0.409968	352	311	2	0.883523	0.483788	0.022508	0.366763	0.953622
LCC06306P183	0.403481	352	316	2	0.897727	0.481368	0.0158228	0.365511	0.967232
LCC06318P468	0.369427	352	314	2	0.892045	0.465901	0	0.357369	1
LCC06323P263	0.351786	352	280	2	0.795455	0.456065	0.00357143	0.352067	0.992197
LCC06330P186	0.446708	352	319	2	0.90625	0.49432	0.0282132	0.372144	0.943099
LCC06335P291	0.335664	352	286	2	0.8125	0.445988	0.020979	0.346535	0.953121
LCC06336P325	0.44898	352	343	2	0.974432	0.494794	0.600583	0.372383	-0.212411
LCC06340P336	0.386018	352	329	2	0.934659	0.474016	0.0303951	0.361671	0.936066
LCC06362P317	0.404762	352	315	2	0.894886	0.481859	0.00952381	0.365765	0.980297
LCC06366P119	0.294643	352	336	2	0.954545	0.415657	0.0178571	0.329272	0.957164
LCC06440P353	0.345092	352	326	2	0.926136	0.452007	0.0153374	0.349852	0.966171
LCC06443P290	0.168693	352	329	2	0.934659	0.280471	0.0151976	0.241139	0.945974
LCC06447P113	0.475	352	320	2	0.909091	0.49875	0.025	0.374374	0.950027
LCC06449P1066	0.167712	352	319	2	0.90625	0.279169	0.0219436	0.240201	0.921634
LCC06456P307	0.222426	352	272	2	0.772727	0.345906	0.0110294	0.28608	0.96823
LCC06457P385	0.166667	352	306	2	0.869318	0.277778	0.00653595	0.239198	0.976547
LCC06499P278	0.0744681	352	329	2	0.934659	0.137845	0.0151976	0.128345	0.890066
LCC06510P160	0.247774	352	337	2	0.957386	0.372765	0.0267062	0.303288	0.928561
LCC06523P522	0.492236	352	322	2	0.914773	0.499879	0.00931677	0.37494	0.981419
LCC06529P687	0.288406	352	345	2	0.980114	0.410456	0.165217	0.326219	0.598411
LCC06546P155	0.44822	352	309	2	0.877841	0.494638	0.00970874	0.372304	0.980435
LCC06562P332	0.323248	352	314	2	0.892045	0.437518	0.022293	0.341807	0.949205
LCC06577P444	0.0810811	352	333	2	0.946023	0.149014	0.018018	0.137911	0.879426
LCC06589P118	0.307453	352	322	2	0.914773	0.425852	0.0310559	0.335177	0.927292
LCC06600P499	0.338762	352	307	2	0.872159	0.448005	0.0325733	0.347651	0.927521
LCC06602P283	0.462617	352	321	2	0.911932	0.497205	0.0218069	0.373599	0.956275
LCC06608P303	0.317891	352	313	2	0.889205	0.433673	0.0159744	0.339637	0.96328
LCC06621P433	0.376176	352	319	2	0.90625	0.469335	0.0250784	0.359197	0.946729
LCC06622P202	0.46875	352	288	2	0.818182	0.498047	0	0.374022	1
LCC06625P437	0.199708	352	343	2	0.974432	0.31965	0.22449	0.268562	0.299031
LCC06637P556	0.391509	352	318	2	0.903409	0.47646	0.0220126	0.362953	0.953942
LCC06641P139	0.386435	352	317	2	0.900568	0.474206	0.0283912	0.36177	0.940312
LCC06739P564	0.210938	352	320	2	0.909091	0.332886	0.009375	0.277479	0.971924
LCC06741P92	0.485149	352	303	2	0.860795	0.499559	0.039604	0.374779	0.920973
LCC06748P288	0.459283	352	307	2	0.872159	0.496684	0.019544	0.373337	0.960777
LCC06773P1352	0.276923	352	325	2	0.923295	0.400473	0.00615385	0.320284	0.98468
LCC06819P165	0.380645	352	310	2	0.880682	0.471509	0.00645161	0.360349	0.986361
LCC06848P69	0.0451807	352	332	2	0.943182	0.0862789	0.0060241	0.0825568	0.930382
LCC06856P166	0.196486	352	313	2	0.889205	0.315758	0.0159744	0.265906	0.949567
LCC06871P603	0.330189	352	318	2	0.903409	0.442328	0.0377358	0.344501	0.914945
LCC06877P157	0.419408	352	304	2	0.863636	0.48701	0.0427632	0.368421	0.912469
LCC06883P495	0.492982	352	285	2	0.809659	0.499902	0.0245614	0.374951	0.951036
LCC06902P405	0.312925	352	294	2	0.835227	0.430006	0.0340136	0.337553	0.921158
LCC06923P312	0.157895	352	323	2	0.917614	0.265928	0.0185759	0.230569	0.930356
LCC06928P81	0.295082	352	305	2	0.866477	0.416017	0.0262295	0.329482	0.937151
LCC06960P262	0.287736	352	318	2	0.903409	0.409888	0.0283019	0.325884	0.931162
LCC06975P327	0.49505	352	303	2	0.860795	0.499951	0.019802	0.374975	0.96052
LCC06986P635	0.363487	352	304	2	0.863636	0.462728	0.00986842	0.35567	0.978743
LCC07022P72	0.195925	352	319	2	0.90625	0.315077	0.0031348	0.26544	0.990082
LCC07033P633	0.342857	352	315	2	0.894886	0.450612	0.0380952	0.349087	0.915716
LCC07034P125	0.0235988	352	339	2	0.963068	0.0460838	0.0117994	0.045022	0.744617
LCC07035P145	0.355263	352	304	2	0.863636	0.458102	0.0131579	0.353174	0.971371
LCC07038P345	0.322581	352	310	2	0.880682	0.437045	0.00645161	0.341541	0.985285
LCC07044P718	0.291118	352	304	2	0.863636	0.412737	0.00986842	0.327561	0.976168
LCC07069P629	0.458333	352	312	2	0.886364	0.496528	0.0128205	0.373258	0.974261
LCC07090P83	0.439252	352	321	2	0.911932	0.492619	0.0436137	0.371282	0.911729
LCC07101P680	0.415064	352	312	2	0.886364	0.485572	0.0160256	0.367682	0.9671
LCC07163P838	0.364094	352	298	2	0.846591	0.463059	0.0033557	0.355847	0.992777
LCC07190P1212	0.138643	352	339	2	0.963068	0.238842	0.0176991	0.21032	0.926107
LCC07241P324	0.332803	352	314	2	0.892045	0.44409	0.00955414	0.345482	0.978554
LCC07265P140	0.488889	352	270	2	0.767045	0.499753	0.0222222	0.374877	0.955695
LCC07294P482	0.199013	352	304	2	0.863636	0.318814	0.0164474	0.267993	0.948576
LCC07335P432	0.229572	352	257	2	0.730114	0.353737	0.0311284	0.291172	0.912329
LCC07352P382	0.35828	352	314	2	0.892045	0.459831	0.0350318	0.354109	0.924049
LCC07354P198	0.166016	352	256	2	0.727273	0.276909	0.144531	0.23857	0.479563
LCC07368P215	0.153495	352	329	2	0.934659	0.259869	0.0212766	0.226103	0.918364
LCC07382P390	0.366987	352	312	2	0.886364	0.464615	0.0224359	0.356682	0.951862
LCC07388P264	0.324074	352	324	2	0.920455	0.4381	0.0123457	0.342134	0.971906
LCC07390P607	0.160294	352	340	2	0.965909	0.2692	0.0205882	0.232966	0.923737
LCC07437P731	0.293675	352	332	2	0.943182	0.41486	0.0692771	0.328805	0.833472
LCC07455P334	0.498433	352	319	2	0.90625	0.499995	0.0250784	0.374998	0.949996
LCC07457P534	0.280822	352	292	2	0.829545	0.403922	0.0479452	0.322345	0.881683
LCC07504P202	0.417683	352	328	2	0.931818	0.486448	0.00609756	0.368132	0.987503
LCC07505P204	0.29085	352	306	2	0.869318	0.412512	0.0196078	0.327429	0.952619
LCC07526P632	0.380645	352	310	2	0.880682	0.471509	0.0129032	0.360349	0.972721
LCC07534P343	0.268489	352	311	2	0.883523	0.392805	0.0096463	0.315657	0.975521
LCC07573P731	0.338558	352	319	2	0.90625	0.447873	0.0125392	0.347578	0.972089
LCC07588P354	0.364329	352	328	2	0.931818	0.463187	0.167683	0.355916	0.638884
LCC07601P335	0.32764	352	322	2	0.914773	0.440584	0.0279503	0.343527	0.936752
LCC07602P235	0.317742	352	310	2	0.880682	0.433564	0.0225806	0.339575	0.948082
LCC07605P238	0.0801187	352	337	2	0.957386	0.147399	0.0178042	0.136536	0.879548
LCC07664P815	0.144144	352	333	2	0.946023	0.246733	0.018018	0.216295	0.927185
LCC07680P141	0.457831	352	332	2	0.943182	0.496444	0.0120482	0.373215	0.975803
LCC07699P340	0.380259	352	309	2	0.877841	0.471324	0.00323625	0.360251	0.993156
LCC07732P607	0.188679	352	265	2	0.752841	0.306159	0	0.259292	1
LCC07742P514	0.309249	352	346	2	0.982955	0.427228	0.34104	0.335966	0.203124
LCC07747P641	0.408683	352	334	2	0.948864	0.483322	0.0568862	0.366522	0.882633
LCC07784P567	0.0881503	352	346	2	0.982955	0.16076	0.0202312	0.147838	0.874493
LCC07801P998	0.482213	352	253	2	0.71875	0.499367	0.0316206	0.374683	0.936921
LCC07827P318	0.0940299	352	335	2	0.951705	0.170376	0.00298507	0.155862	0.982531
LCC07835P376	0.183673	352	294	2	0.835227	0.299875	0.0136054	0.254913	0.95478
LCC07860P338	0.243077	352	325	2	0.923295	0.367981	0.0246154	0.300276	0.933306
LCC07881P299	0.367692	352	325	2	0.923295	0.464989	0.00923077	0.356882	0.980209
LCC07890P392	0.365625	352	320	2	0.909091	0.463887	0.04375	0.356291	0.905969
LCC07905P394	0.271605	352	324	2	0.920455	0.395671	0.0432099	0.317393	0.891112
LCC07918P391	0.130268	352	261	2	0.741477	0.226597	0.183908	0.200924	0.190241
LCC07931P395	0.380062	352	321	2	0.911932	0.47123	0.0124611	0.360201	0.973638
LCC07937P420	0.0412979	352	339	2	0.963068	0.0791848	0.0176991	0.0760497	0.777069
LCC07966P77	0.118123	352	309	2	0.877841	0.20834	0.0161812	0.186637	0.922574
LCC08001P467	0.438679	352	318	2	0.903409	0.49248	0.0220126	0.371211	0.95544
LCC08002P849	0.354478	352	268	2	0.761364	0.457646	0.0447761	0.352926	0.902507
LCC08004P178	0.498387	352	310	2	0.880682	0.499995	0.00967742	0.374997	0.980707
LCC08037P136	0.10089	352	337	2	0.957386	0.181423	0.0118694	0.164966	0.934764
LCC08047P422	0.38209	352	335	2	0.951705	0.472194	0.0477612	0.360711	0.899139
LCC08049P237	0.0634441	352	331	2	0.940341	0.118838	0.0181269	0.111777	0.847891
LCC08053P547	0.12	352	325	2	0.923295	0.2112	0.0184615	0.188897	0.912845
LCC08065P170	0.249258	352	337	2	0.957386	0.374257	0.00593472	0.304223	0.984189
LCC08086P77	0.47619	352	315	2	0.894886	0.498866	0.0190476	0.374432	0.961937
LCC08098P234	0.45114	352	307	2	0.872159	0.495225	0.029316	0.372601	0.94099
LCC08227P160	0.427711	352	332	2	0.943182	0.489549	0.0843373	0.36972	0.828199
LCC08231P98	0.405229	352	306	2	0.869318	0.482037	0.0261438	0.365857	0.945936
LCC08238P269	0.213576	352	302	2	0.857955	0.335923	0.0165563	0.279501	0.950873
LCC08268P240	0.235016	352	317	2	0.900568	0.359567	0.00946372	0.294923	0.973762
LCC08350P241	0.436644	352	292	2	0.829545	0.491972	0.010274	0.370954	0.979188
LCC08365P248	0.452297	352	283	2	0.803977	0.495449	0.0141343	0.372714	0.971571
LCC08413P299	0.254601	352	326	2	0.926136	0.379559	0.0122699	0.307526	0.967771
LCC08450P610	0.453925	352	293	2	0.832386	0.495754	0.0204778	0.372868	0.958832
LCC08541P159	0.374608	352	319	2	0.90625	0.468554	0.0282132	0.358782	0.93997
LCC08563P506	0.376221	352	307	2	0.872159	0.469358	0.029316	0.359209	0.937737
LCC08594P568	0.375375	352	333	2	0.946023	0.468937	0.042042	0.358986	0.910603
LCC08602P890	0.242215	352	289	2	0.821023	0.367093	0.131488	0.299715	0.642832
LCC08624P184	0.389262	352	298	2	0.846591	0.475474	0.0134228	0.362436	0.971863
LCC08646P643	0.374183	352	306	2	0.869318	0.46834	0.297386	0.358669	0.36644
LCC08651P174	0.327103	352	321	2	0.911932	0.440213	0.0249221	0.343319	0.943558
LCC08655P398	0.108025	352	324	2	0.920455	0.192711	0.0246914	0.174142	0.872244
LCC08664P385	0.473684	352	247	2	0.701705	0.498615	0.251012	0.374307	0.498108
LCC08668P463	0.0925325	352	308	2	0.875	0.16794	0.0162338	0.153838	0.903635
LCC08669P208	0.444615	352	325	2	0.923295	0.493865	0.0338462	0.371914	0.93167
LCC08689P62	0.482143	352	308	2	0.875	0.499362	0.0227273	0.374681	0.954632
LCC08698P404	0.279365	352	315	2	0.894886	0.40264	0.0190476	0.321581	0.95284
LCC08708P388	0.396907	352	291	2	0.826705	0.478744	0.0309278	0.364146	0.935613
LCC08798P992	0.484326	352	319	2	0.90625	0.499509	0.0470219	0.374754	0.906145
LCC08802P332	0.365625	352	320	2	0.909091	0.463887	0.01875	0.356291	0.959704
LCC08859P411	0.336508	352	315	2	0.894886	0.446541	0.228571	0.346841	0.489339
LCC08936P310	0.368506	352	308	2	0.875	0.465419	0.0422078	0.357112	0.909593
LCC08982P77	0.451411	352	319	2	0.90625	0.495278	0.0376176	0.372628	0.924277
LCC08987P314	0.388889	352	333	2	0.946023	0.475309	0.015015	0.362349	0.968503
LCC08989P86	0.370253	352	316	2	0.897727	0.466332	0.0253165	0.357599	0.945879
LCC09026P131	0.400621	352	322	2	0.914773	0.480248	0.0248447	0.364929	0.948423
LCC09041P299	0.23503	352	334	2	0.948864	0.359582	0.0209581	0.294932	0.941885
LCC09124P219	0.495082	352	305	2	0.866477	0.499952	0.0196721	0.374976	0.960778
LCC09143P280	0.476266	352	316	2	0.897727	0.498873	0.00949367	0.374436	0.981029
LCC09242P679	0.250784	352	319	2	0.90625	0.375782	0.00626959	0.305176	0.983368
LCC09254P1100	0.314642	352	321	2	0.911932	0.431285	0.0311526	0.338281	0.927985
LCC09288P849	0.415902	352	327	2	0.928977	0.485855	0.0122324	0.367828	0.974899
LCC09321P238	0.265823	352	316	2	0.897727	0.390322	0.0126582	0.314146	0.967671
LCC09385P163	0.261976	352	334	2	0.948864	0.386689	0.0209581	0.311925	0.945959
LCC09396P215	0.211712	352	333	2	0.946023	0.33378	0.033033	0.278075	0.901316
LCC09397P253	0.022792	352	351	2	0.997159	0.0445451	0.00569801	0.043553	0.872426
LCC09401P86	0.161994	352	321	2	0.911932	0.271504	0.0186916	0.234646	0.931362
LCC09426P518	0.215569	352	334	2	0.948864	0.338198	0.011976	0.281009	0.964693
LCC09459P78	0.360063	352	318	2	0.903409	0.460835	0.355346	0.354651	0.230401
LCC09467P90	0.417323	352	254	2	0.721591	0.486329	0.00787402	0.368071	0.983873
LCC09473P420	0.404389	352	319	2	0.90625	0.481717	0.0250784	0.365691	0.948099
LCC09496P566	0.386288	352	299	2	0.849432	0.474139	0.0234114	0.361735	0.950784
LCC09506P253	0.421975	352	314	2	0.892045	0.487824	0.0159236	0.368838	0.96746
LCC09522P527	0.189024	352	328	2	0.931818	0.306588	0.0182927	0.25959	0.940511
LCC09549P442	0.457831	352	332	2	0.943182	0.496444	0.0180723	0.373215	0.963704
LCC09550P579	0.102339	352	342	2	0.971591	0.183732	0.0175439	0.166853	0.90478
LCC09587P413	0.176012	352	321	2	0.911932	0.290064	0.0218069	0.247996	0.925046
LCC09603P363	0.441083	352	314	2	0.892045	0.493058	0.0286624	0.371505	0.942048
LCC09613P312	0.0349854	352	343	2	0.974432	0.0675229	0	0.0652432	1
LCC09637P370	0.106918	352	318	2	0.903409	0.190973	0	0.172738	1
LCC09638P190	0.347134	352	314	2	0.892045	0.453264	0.0191083	0.35054	0.957974
LCC09654P184	0.330671	352	313	2	0.889205	0.442655	0.028754	0.344683	0.935243
LCC09698P304	0.224843	352	318	2	0.903409	0.348577	0.0220126	0.287824	0.937043
LCC09701P874	0.300987	352	304	2	0.863636	0.420788	0.0230263	0.332256	0.945453
LCC09703P136	0.195122	352	328	2	0.931818	0.314099	0.0670732	0.26477	0.78704
LCC09744P620	0.358156	352	282	2	0.801136	0.459761	0	0.354071	1
LCC09777P203	0.108197	352	305	2	0.866477	0.19298	0.0262295	0.17436	0.864497
LCC09797P513	0.191131	352	327	2	0.928977	0.3092	0.0336391	0.261398	0.891521
LCC09871P177	0.362687	352	335	2	0.951705	0.46229	0.134328	0.355434	0.71017
LCC09872P340	0.286787	352	333	2	0.946023	0.40908	0.033033	0.325407	0.919483
LCC09885P369	0.328746	352	327	2	0.928977	0.441344	0.0458716	0.343952	0.896365
LCC09914P175	0.0135135	352	333	2	0.946023	0.0266618	0.003003	0.0263064	0.887686
LCC09936P439	0.49827	352	289	2	0.821023	0.499994	0.00692042	0.374997	0.986207
LCC09955P353	0.442187	352	320	2	0.909091	0.493315	0.015625	0.371635	0.968424
LCC09964P456	0.0737463	352	339	2	0.963068	0.136616	0.00589971	0.127284	0.95694
LCC09969P497	0.114243	352	337	2	0.957386	0.202384	0.0148368	0.181904	0.926899
LCC10020P561	0.19084	352	262	2	0.744318	0.30884	0	0.261149	1
LCC10025P199	0.433754	352	317	2	0.900568	0.491223	0.0157729	0.370573	0.96799
LCC10040P244	0.485507	352	276	2	0.784091	0.49958	0.0144928	0.37479	0.971094
LCC10047P1620	0.116766	352	334	2	0.948864	0.206264	0.011976	0.184992	0.942107
LCC10068P273	0.4375	352	320	2	0.909091	0.492188	0.0375	0.371063	0.924039
LCC10080P452	0.358974	352	312	2	0.886364	0.460224	0.00641026	0.354321	0.986116
LCC10086P103	0.39781	352	274	2	0.778409	0.479114	0.0145985	0.364339	0.96964
LCC10100P296	0.122699	352	326	2	0.926136	0.215288	0.0184049	0.192114	0.914762
LCC10111P524	0.233463	352	257	2	0.730114	0.357916	0.0077821	0.293864	0.978341
LCC10123P148	0.488994	352	318	2	0.903409	0.499758	0.0220126	0.374879	0.956089
LCC10147P124	0.469551	352	312	2	0.886364	0.498146	0.0224359	0.374071	0.955102
LCC10191P282	0.446945	352	311	2	0.883523	0.49437	0.0128617	0.372169	0.974066
LCC10193P525	0.272586	352	321	2	0.911932	0.396565	0.0342679	0.317933	0.913846
LCC10225P382	0.388365	352	318	2	0.903409	0.475075	0.0220126	0.362227	0.953807
LCC10240P174	0.362903	352	310	2	0.880682	0.462409	0.0225806	0.355498	0.951321
LCC10256P459	0.231818	352	330	2	0.9375	0.356157	0.0151515	0.292733	0.957585
LCC10287P502	0.0490566	352	265	2	0.752841	0.0933001	0	0.0889477	1
LCC10375P155	0.349593	352	246	2	0.698864	0.454756	0.504065	0.351354	-0.106417
LCC10396P372	0.134557	352	327	2	0.928977	0.232902	0.0183486	0.20578	0.921449
LCC10397P402	0.438511	352	309	2	0.877841	0.492438	0.0291262	0.371191	0.941039
LCC10463P479	0.3	352	320	2	0.909091	0.42	0.025	0.3318	0.940657
LCC10473P105	0.447785	352	316	2	0.897727	0.494547	0.0221519	0.372259	0.955346
LCC10493P245	0.13024	352	334	2	0.948864	0.226554	0.0149701	0.200891	0.934114
LCC10506P467	0.341121	352	321	2	0.911932	0.449515	0.0280374	0.348483	0.937816
LCC10510P247	0.274845	352	322	2	0.914773	0.39861	0.0217391	0.319165	0.945627
LCC10554P518	0.287037	352	324	2	0.920455	0.409294	0.0123457	0.325533	0.969928
LCC10565P266	0.424825	352	286	2	0.8125	0.488697	0.0174825	0.369285	0.964349
LCC10566P589	0.496865	352	319	2	0.90625	0.49998	0.0219436	0.37499	0.956246
LCC10583P360	0.257143	352	315	2	0.894886	0.382041	0.00634921	0.309063	0.983433
LCC10623P332	0.382075	352	318	2	0.903409	0.472188	0.0157233	0.360707	0.966804
LCC10677P957	0.294586	352	314	2	0.892045	0.41561	0.0286624	0.329244	0.931247
LCC10696P365	0.414336	352	286	2	0.8125	0.485323	0.0034965	0.367554	0.992821
LCC10699P483	0.186335	352	322	2	0.914773	0.303229	0.0248447	0.257255	0.91831
LCC10709P228	0.349693	352	326	2	0.926136	0.454816	0.0368098	0.351387	0.919305
LCC10715P255	0.362963	352	270	2	0.767045	0.462442	0.62963	0.355516	-0.359919
LCC10717P585	0.305466	352	311	2	0.883523	0.424313	0.0128617	0.334292	0.969784
LCC10795P785	0.0412844	352	327	2	0.928977	0.07916	0.0397554	0.0760269	0.498936
LCC10829P367	0.282828	352	297	2	0.84375	0.405673	0	0.323388	1
LCC10838P323	0.483333	352	330	2	0.9375	0.499444	0.0151515	0.374722	0.969754
LCC10879P375	0.486755	352	302	2	0.857955	0.499649	0.0397351	0.374825	0.920727
LCC10893P400	0.176923	352	325	2	0.923295	0.291243	0.00923077	0.248831	0.968402
LCC10896P285	0.444272	352	323	2	0.917614	0.493789	0.0278638	0.371875	0.943741
LCC10975P380	0.400915	352	328	2	0.931818	0.480364	0.112805	0.364989	0.7658
LCC11039P148	0.445423	352	284	2	0.806818	0.494043	0.0598592	0.372004	0.879239
LCC11045P256	0.421538	352	325	2	0.923295	0.487688	0.0430769	0.368768	0.911931
LCC11072P429	0.445513	352	312	2	0.886364	0.494062	0.0192308	0.372014	0.961199
LCC11094P229	0.22	352	325	2	0.923295	0.3432	0.0276923	0.284307	0.91955
LCC11096P372	0.205329	352	319	2	0.90625	0.326338	0.015674	0.27309	0.952117
LCC11099P119	0.329971	352	347	2	0.985795	0.44218	0.291066	0.344419	0.343022
LCC11104P161	0.390282	352	319	2	0.90625	0.475924	0.0532915	0.362672	0.888357
LCC11116P89	0.319315	352	321	2	0.911932	0.434706	0.0218069	0.340221	0.949988
LCC11127P288	0.232416	352	327	2	0.928977	0.356798	0.030581	0.293145	0.914541
LCC11130P285	0.459044	352	293	2	0.832386	0.496645	0.0102389	0.373317	0.979454
LCC11169P624	0.291803	352	305	2	0.866477	0.413308	0.0131148	0.327896	0.968371
LCC11299P411	0.150602	352	332	2	0.943182	0.255843	0.0301205	0.223115	0.882603
LCC11308P164	0.292537	352	335	2	0.951705	0.413918	0.0179104	0.328254	0.956856
LCC11339P472	0.066568	352	338	2	0.960227	0.124273	0.0147929	0.116552	0.881296
LCC11340P677	0.271429	352	315	2	0.894886	0.39551	0.00952381	0.317296	0.975996
LCC11344P81	0.29491	352	334	2	0.948864	0.415876	0.583832	0.3294	-0.402605
LCC11445P555	0.451515	352	330	2	0.9375	0.495298	0.0181818	0.372638	0.9634
LCC11465P298	0.328947	352	304	2	0.863636	0.441482	0.0131579	0.344029	0.970293
LCC11508P509	0.0622896	352	297	2	0.84375	0.116819	0.003367	0.109996	0.971273
LCC11510P433	0.431962	352	316	2	0.897727	0.490742	0.0158228	0.370328	0.967858
LCC11516P84	0.110119	352	336	2	0.954545	0.195986	0.00595238	0.17678	0.969718
LCC11536P571	0.205575	352	287	2	0.815341	0.326628	0.00696864	0.273285	0.978738
LCC11538P532	0.267405	352	316	2	0.897727	0.391799	0.0348101	0.315046	0.911422
LCC11541P209	0.327893	352	337	2	0.957386	0.440758	0.0326409	0.343624	0.926155
LCC11556P306	0.468333	352	300	2	0.852273	0.497994	0.01	0.373995	0.979986
LCC11599P130	0.108541	352	281	2	0.798295	0.19352	0.024911	0.174795	0.871703
LCC11623P184	0.5	352	299	2	0.849432	0.5	0.00334448	0.375	0.993333
LCC11648P105	0.43808	352	323	2	0.917614	0.492332	0.0216718	0.371137	0.956115
LCC11659P182	0.397764	352	313	2	0.889205	0.479095	0.00319489	0.364329	0.993353
LCC11718P416	0.0835866	352	329	2	0.934659	0.1532	0.0151976	0.141465	0.901086
LCC11874P252	0.0733138	352	341	2	0.96875	0.135878	0	0.126646	1
LCC11883P308	0.229532	352	342	2	0.971591	0.353694	0.0438596	0.291144	0.876336
LCC11894P84	0.367003	352	297	2	0.84375	0.464624	0.16835	0.356686	0.638663
LCC11901P244	0.361199	352	317	2	0.900568	0.461468	0.022082	0.354992	0.952296
LCC11903P191	0.256637	352	339	2	0.963068	0.381549	0.0412979	0.308759	0.892065
LCC11917P289	0.15981	352	316	2	0.897727	0.268542	0.0158228	0.232484	0.94126
LCC11940P178	0.486971	352	307	2	0.872159	0.49966	0.00977199	0.37483	0.980506
LCC11963P883	0.439252	352	321	2	0.911932	0.492619	0.0186916	0.371282	0.962173
LCC11978P184	0.439799	352	299	2	0.849432	0.492752	0.0367893	0.37135	0.925579
LCC11989P790	0.116719	352	317	2	0.900568	0.206192	0.0189274	0.184934	0.908481
LCC12113P611	0.361736	352	311	2	0.883523	0.461766	0.0160772	0.355152	0.965293
LCC12129P479	0.485714	352	315	2	0.894886	0.499592	0.0253968	0.374796	0.949322
LCC12153P1290	0.202091	352	287	2	0.815341	0.3225	0.00696864	0.270497	0.978466
LCC12193P572	0.0625	352	336	2	0.954545	0.117188	0.0238095	0.110321	0.797369
LCC12215P387	0.401274	352	314	2	0.892045	0.480506	0.0382166	0.365063	0.920709
LCC12221P174	0.24	352	325	2	0.923295	0.3648	0.0307692	0.29826	0.915903
LCC12254P461	0.0775076	352	329	2	0.934659	0.143	0.00911854	0.132776	0.936422
LCC12258P277	0.378882	352	322	2	0.914773	0.470661	0.00621118	0.3599	0.986844
LCC12307P496	0.404153	352	313	2	0.889205	0.481627	0.00958466	0.365645	0.980162
LCC12308P419	0.466667	352	315	2	0.894886	0.497778	0.0253968	0.373886	0.949137
LCC12416P463	0.398026	352	304	2	0.863636	0.479203	0.0394737	0.364385	0.917886
LCC12421P268	0.414591	352	281	2	0.798295	0.485411	0.0177936	0.367599	0.963471
LCC12523P306	0.457547	352	318	2	0.903409	0.496396	0.0157233	0.373191	0.968423
LCC12539P355	0.211321	352	265	2	0.752841	0.333329	0.384906	0.277775	-0.152888
LCC12545P143	0.179012	352	324	2	0.920455	0.293934	0.0246914	0.250735	0.916245
LCC12546P118	0.233232	352	328	2	0.931818	0.357669	0.0213415	0.293706	0.940508
LCC12552P379	0.426752	352	314	2	0.892045	0.489269	0.0254777	0.369577	0.948089
LCC12594P258	0.480892	352	314	2	0.892045	0.49927	0.0127389	0.374635	0.974565
LCC12694P843	0.228788	352	330	2	0.9375	0.352888	0.0212121	0.290623	0.940067
LCC12696P170	0.0286533	352	349	2	0.991477	0.0556646	0.00573066	0.0541153	0.89733
LCC12715P592	0.212418	352	306	2	0.869318	0.334594	0.00653595	0.278617	0.980529
LCC12719P848	0.402866	352	314	2	0.892045	0.48113	0.022293	0.365387	0.95381
LCC12767P296	0.301325	352	302	2	0.857955	0.421056	0.0596026	0.332412	0.858881
LCC12886P479	0.40748	352	254	2	0.721591	0.48288	0.00393701	0.366294	0.991879
LCC12897P130	0.269231	352	325	2	0.923295	0.393491	0.0153846	0.316073	0.96102
LCC12929P665	0.302147	352	326	2	0.926136	0.421709	0.0337423	0.33279	0.920222
LCC12946P360	0.320717	352	251	2	0.713068	0.435715	0.0278884	0.340791	0.936241
LCC12951P197	0.364458	352	332	2	0.943182	0.463257	0.0120482	0.355953	0.97407
LCC12970P672	0.0571848	352	341	2	0.96875	0.107829	0.0146628	0.102016	0.864391
LCC12988P211	0.485714	352	315	2	0.894886	0.499592	0.0380952	0.374796	0.92398
LCC13034P139	0.412829	352	304	2	0.863636	0.484802	0.00986842	0.367286	0.979711
LCC13043P171	0.280822	352	292	2	0.829545	0.403922	0.00684932	0.322345	0.983101
LCC13114P356	0.450658	352	304	2	0.863636	0.495131	0	0.372554	1
LCC13115P704	0.363057	352	314	2	0.892045	0.462493	0.0318471	0.355543	0.931352
LCC13149P626	0.0389049	352	347	2	0.985795	0.0747826	0.0144092	0.0719864	0.80782
LCC13174P616	0.153846	352	338	2	0.960227	0.260355	0.12426	0.226463	0.523803
LCC13175P263	0.193727	352	271	2	0.769886	0.312394	0.00369004	0.263599	0.988231
LCC13221P630	0.391635	352	263	2	0.747159	0.476514	0.205323	0.362981	0.570401
LCC13290P122	0.394495	352	327	2	0.928977	0.477738	0.0183486	0.363621	0.961708
LCC13296P590	0.241486	352	323	2	0.917614	0.366341	0.0371517	0.299238	0.898885
LCC13308P401	0.495268	352	317	2	0.900568	0.499955	0.00630915	0.374978	0.98742
LCC13330P92	0.3125	352	312	2	0.886364	0.429688	0.00961538	0.337372	0.977693
LCC13337P119	0.239198	352	324	2	0.920455	0.363964	0.0216049	0.297729	0.940818
LCC13409P764	0.479424	352	243	2	0.690341	0.499153	0.00411523	0.374576	0.991789
LCC13410P326	0.0446686	352	347	2	0.985795	0.0853466	0.00864553	0.0817046	0.898978
LCC13427P577	0.498371	352	307	2	0.872159	0.499995	0.0977199	0.374997	0.805133
LCC13439P189	0.0187861	352	346	2	0.982955	0.0368664	0.00867052	0.0361869	0.765413
LCC13453P265	0.224522	352	314	2	0.892045	0.348224	0.0286624	0.287594	0.917941
LCC13488P138	0.0436047	352	344	2	0.977273	0.0834066	0.00581395	0.0799282	0.930489
LCC13520P313	0.448052	352	308	2	0.875	0.494603	0.0324675	0.372287	0.934563
LCC13563P222	0.208333	352	324	2	0.920455	0.329861	0.0154321	0.275457	0.953357
LCC13591P124	0.169811	352	318	2	0.903409	0.281951	0.0125786	0.242203	0.955524
LCC13598P170	0.292115	352	279	2	0.792614	0.413567	0.0107527	0.328048	0.974092
LCC13629P118	0.366044	352	321	2	0.911932	0.464111	0.0342679	0.356412	0.926386
LCC13631P420	0.0325444	352	338	2	0.960227	0.0629705	0	0.0609878	1
LCC13656P463	0.304012	352	324	2	0.920455	0.423178	0.00925926	0.333638	0.978186
LCC13668P162	0.428571	352	315	2	0.894886	0.489796	0.031746	0.369846	0.935384
LCC13724P351	0.329154	352	319	2	0.90625	0.441623	0.0250784	0.344108	0.943386
LCC13727P1085	0.237654	352	324	2	0.920455	0.362349	0.0185185	0.296701	0.949047
LCC13743P249	0.491987	352	312	2	0.886364	0.499872	0.00961538	0.374936	0.980825
LCC13837P438	0.286859	352	312	2	0.886364	0.409142	0.00961538	0.325443	0.976573
LCC13880P412	0.462733	352	322	2	0.914773	0.497222	0.167702	0.373607	0.663594
LCC13934P408	0.14121	352	347	2	0.985795	0.24254	0.184438	0.213127	0.240916
LCC14005P1268	0.449367	352	316	2	0.897727	0.494873	0.0253165	0.372423	0.949
LCC14031P277	0.475649	352	308	2	0.875	0.498814	0.0422078	0.374406	0.915647
LCC14103P300	0.457006	352	314	2	0.892045	0.496303	0.0159236	0.373145	0.968016
LCC14113P172	0.286441	352	295	2	0.838068	0.408785	0.0169492	0.325232	0.958675
LCC14224P854	0.457547	352	318	2	0.903409	0.496396	0.0157233	0.373191	0.968423
LCC14262P632	0.306709	352	313	2	0.889205	0.425277	0.0255591	0.334847	0.940086
LCC14313P325	0.433333	352	330	2	0.9375	0.491111	0.0242424	0.370516	0.950783
LCC14344P100	0.0699405	352	336	2	0.954545	0.130098	0.014881	0.121635	0.885938
LCC14359P276	0.109756	352	328	2	0.931818	0.195419	0.0121951	0.176325	0.937779
LCC14400P242	0.287267	352	322	2	0.914773	0.409489	0.0279503	0.325649	0.931948
LCC14420P281	0.423077	352	325	2	0.923295	0.488166	0.0338462	0.369013	0.930873
LCC14515P225	0.486622	352	299	2	0.849432	0.499642	0.0234114	0.374821	0.953297
LCC14548P202	0.493711	352	318	2	0.903409	0.499921	0.0377358	0.37496	0.924745
LCC14588P324	0.246855	352	318	2	0.903409	0.371836	0.0157233	0.302705	0.957845
LCC14595P143	0.299674	352	307	2	0.872159	0.419739	0.0130293	0.331649	0.969058
LCC14608P267	0.111782	352	331	2	0.940341	0.198574	0.0181269	0.178858	0.908978
LCC14617P280	0.331579	352	285	2	0.809659	0.443269	0.0245614	0.345025	0.944779
LCC14734P647	0.107463	352	335	2	0.951705	0.191829	0	0.17343	1
LCC14763P325	0.481366	352	322	2	0.914773	0.499306	0.0248447	0.374653	0.950392
LCC14780P268	0.244262	352	305	2	0.866477	0.369196	0.0295082	0.301043	0.920326
LCC14782P658	0.304878	352	328	2	0.931818	0.423855	0.0182927	0.334028	0.956971
LCC14803P146	0.258462	352	325	2	0.923295	0.383318	0.0246154	0.309852	0.935975
LCC14825P702	0.282875	352	327	2	0.928977	0.405713	0.0214067	0.323412	0.947394
LCC14830P393	0.34019	352	316	2	0.897727	0.448921	0.028481	0.348156	0.936751
LCC14839P216	0.394834	352	271	2	0.769886	0.47788	0	0.363695	1
LCC14867P1023	0.0902141	352	327	2	0.928977	0.164151	0.0152905	0.150678	0.907123
LCC14902P305	0.325472	352	318	2	0.903409	0.43908	0.0471698	0.342684	0.892891
LCC14908P284	0.440514	352	311	2	0.883523	0.492923	0.0257235	0.371436	0.947978
LCC14944P97	0.32554	352	278	2	0.789773	0.439127	0.00359712	0.342711	0.991838
LCC14989P481	0.359375	352	320	2	0.909091	0.460449	0.0125	0.354442	0.972936
LCC15022P1609	0.139571	352	326	2	0.926136	0.240181	0.00920245	0.211338	0.961801
LCC15054P459	0.492593	352	270	2	0.767045	0.49989	0.637037	0.374945	-0.272637
LCC15075P490	0.123494	352	332	2	0.943182	0.216486	0.0060241	0.193053	0.972256
LCC15080P291	0.127692	352	325	2	0.923295	0.222774	0.00923077	0.19796	0.958689
LCC15116P401	0.13099	352	313	2	0.889205	0.227664	0.0191693	0.201748	0.916058
LCC15183P269	0.254717	352	318	2	0.903409	0.379672	0.0125786	0.307597	0.966972
LCC15186P257	0.41195	352	318	2	0.903409	0.484494	0.0251572	0.367127	0.948234
LCC15219P604	0.318885	352	323	2	0.917614	0.434395	0.0433437	0.340046	0.900514
LCC15299P158	0.463023	352	311	2	0.883523	0.497265	0.0192926	0.373629	0.961325
LCC15340P496	0.329618	352	314	2	0.892045	0.44194	0.00955414	0.344284	0.978449
LCC15369P485	0.496875	352	320	2	0.909091	0.49998	0.025	0.37499	0.95015
LCC15397P405	0.465	352	300	2	0.852273	0.49755	0.01	0.373772	0.979968
LCC15499P92	0.212991	352	331	2	0.940341	0.335252	0.0151057	0.279055	0.955075
LCC15534P74	0.315961	352	307	2	0.872159	0.432259	0.00651466	0.338835	0.984978
LCC15555P507	0.165033	352	306	2	0.869318	0.275594	0.00980392	0.237618	0.96454
LCC15556P908	0.347352	352	321	2	0.911932	0.453397	0.0218069	0.350613	0.95205
LCC15577P408	0.490654	352	321	2	0.911932	0.499825	0.00934579	0.374913	0.98136
LCC15600P89	0.202756	352	254	2	0.721591	0.323292	0.287402	0.271033	0.112963
LCC15604P209	0.435216	352	301	2	0.855114	0.491606	0.013289	0.370768	0.973057
LCC15654P261	0.334936	352	312	2	0.886364	0.445508	0.0352564	0.346269	0.921106
LCC15790P714	0.442857	352	245	2	0.696023	0.493469	0.00408163	0.371713	0.991762
LCC15800P106	0.213622	352	323	2	0.917614	0.335976	0.00619195	0.279536	0.981627
LCC15807P277	0.315047	352	319	2	0.90625	0.431585	0.00940439	0.338452	0.978277
LCC15826P559	0.361592	352	289	2	0.821023	0.461686	0.0311419	0.355109	0.932773
LCC15936P302	0.254717	352	318	2	0.903409	0.379672	0.0377358	0.307597	0.900907
LCC15937P135	0.38354	352	322	2	0.914773	0.472874	0.0217391	0.361069	0.954167
LCC15964P219	0.372792	352	283	2	0.803977	0.467636	0.0388693	0.358294	0.917163
LCC15992P449	0.320242	352	331	2	0.940341	0.435374	0.0060423	0.340599	0.986163
LCC16046P126	0.344985	352	329	2	0.934659	0.451941	0.00911854	0.349815	0.979884
LCC16047P396	0.260802	352	324	2	0.920455	0.385569	0.0339506	0.311237	0.912207
LCC16216P168	0.434564	352	298	2	0.846591	0.491436	0.0234899	0.370681	0.952358
LCC16267P223	0.369485	352	272	2	0.772727	0.465932	0.0183824	0.357386	0.960689
LCC16277P175	0.343548	352	310	2	0.880682	0.451046	0.00322581	0.349325	0.992871
LCC16348P360	0.308411	352	321	2	0.911932	0.426587	0.0373832	0.335599	0.912628
LCC16457P169	0.253049	352	328	2	0.931818	0.37803	0.0121951	0.306577	0.967837
LCC16565P126	0.314815	352	297	2	0.84375	0.431413	0.023569	0.338354	0.945547
LCC16599P253	0.467742	352	310	2	0.880682	0.497919	0.0322581	0.373957	0.935416
LCC16660P84	0.444664	352	253	2	0.71875	0.493876	0.00395257	0.371919	0.992028
LCC16958P80	0.31	352	250	2	0.710227	0.4278	0.012	0.336294	0.97206
LCC17052P247	0.439063	352	320	2	0.909091	0.492573	0.021875	0.371259	0.955726
LCC17061P236	0.434375	352	320	2	0.909091	0.491387	0.03125	0.370656	0.936597
LCC17081P177	0.45	352	320	2	0.909091	0.495	0.01875	0.372488	0.962237
LCC17103P200	0.452381	352	315	2	0.894886	0.495465	0.00952381	0.372722	0.980838
LCC17118P216	0.417785	352	298	2	0.846591	0.486481	0.0033557	0.368149	0.993125
LCC17240P345	0.156716	352	335	2	0.951705	0.264313	0.0328358	0.229382	0.876117
LCC17245P138	0.375	352	308	2	0.875	0.46875	0.00974026	0.358887	0.979288
LCC17338P306	0.35443	352	316	2	0.897727	0.457619	0.00632911	0.352911	0.986213
LCC17358P551	0.27	352	300	2	0.852273	0.3942	0.0266667	0.316503	0.93257
LCC17429P401	0.486196	352	326	2	0.926136	0.499619	0.0153374	0.374809	0.969394
LCC17519P607	0.39185	352	319	2	0.90625	0.476607	0.00626959	0.36303	0.986886
LCC17524P146	0.152695	352	334	2	0.948864	0.258758	0.0179641	0.22528	0.930776
LCC17527P957	0.321543	352	311	2	0.883523	0.436306	0.00643087	0.341125	0.985308
LCC17651P349	0.20462	352	303	2	0.860795	0.325502	0.00660066	0.272526	0.979788
LCC17653P350	0.27911	352	292	2	0.829545	0.402415	0.00342466	0.321446	0.991519
LCC17680P168	0.158385	352	322	2	0.914773	0.266599	0.0186335	0.231061	0.930316
LCC17688P210	0.32483	352	294	2	0.835227	0.438631	0.0238095	0.342432	0.945898
LCC17703P224	0.0246377	352	345	2	0.980114	0.0480613	0.00289855	0.0469064	0.93986
LCC17708P263	0.470199	352	302	2	0.857955	0.498224	0.0198675	0.37411	0.960253
LCC17712P362	0.371795	352	312	2	0.886364	0.467127	0.0192308	0.358023	0.958961
LCC17719P423	0.452769	352	307	2	0.872159	0.495538	0.0325733	0.372759	0.934474
LCC17753P341	0.369697	352	330	2	0.9375	0.466042	0.139394	0.357445	0.70167
LCC17767P417	0.246732	352	306	2	0.869318	0.371711	0.00326797	0.302626	0.991237
LCC17790P676	0.155689	352	334	2	0.948864	0.262899	0.0239521	0.228341	0.909153
LCC17844P205	0.300955	352	314	2	0.892045	0.420763	0.00955414	0.332242	0.977365
LCC17848P320	0.47956	352	318	2	0.903409	0.499164	0.0157233	0.374582	0.968598
LCC17895P463	0.363636	352	319	2	0.90625	0.46281	0.0188088	0.355713	0.959484
LCC17905P868	0.389241	352	316	2	0.897727	0.475465	0.0253165	0.362431	0.946918
LCC17908P518	0.469649	352	313	2	0.889205	0.498158	0.0191693	0.374077	0.96164
LCC17913P201	0.328358	352	335	2	0.951705	0.441078	0.00597015	0.343803	0.986505
LCC17917P251	0.473437	352	320	2	0.909091	0.498589	0.034375	0.374293	0.931263
LCC17934P266	0.429003	352	331	2	0.940341	0.489919	0.0302115	0.369909	0.938514
LCC17946P83	0.466258	352	326	2	0.926136	0.497723	0.0490798	0.373859	0.901679
LCC17953P450	0.441368	352	307	2	0.872159	0.493125	0.14658	0.371539	0.703578
LCC17963P470	0.460443	352	316	2	0.897727	0.49687	0.0348101	0.37343	0.930155
LCC17971P239	0.5	352	283	2	0.803977	0.5	0.00353357	0.375	0.992958
LCC18018P687	0.381188	352	303	2	0.860795	0.471767	0.00990099	0.360485	0.979082
LCC18071P177	0.351911	352	314	2	0.892045	0.456139	0.0286624	0.352108	0.937357
LCC18094P253	0.315436	352	298	2	0.846591	0.431872	0.0134228	0.338616	0.969022
LCC18132P1029	0.110448	352	335	2	0.951705	0.196498	0.0238806	0.177192	0.87881
LCC18236P182	0.398176	352	329	2	0.934659	0.479264	0.0303951	0.364417	0.936766
LCC18273P151	0.36262	352	313	2	0.889205	0.462253	0.0223642	0.355414	0.95177
LCC18282P212	0.436137	352	321	2	0.911932	0.491843	0.0124611	0.370888	0.974742
LCC18285P451	0.344237	352	321	2	0.911932	0.451476	0.0280374	0.349561	0.938086
LCC18292P411	0.436688	352	308	2	0.875	0.491983	0.0357143	0.370959	0.927635
LCC18294P329	0.398204	352	334	2	0.948864	0.479275	0.221557	0.364423	0.53879
LCC18332P351	0.368966	352	290	2	0.823864	0.46566	0.0137931	0.35724	0.97048
LCC18352P485	0.418182	352	330	2	0.9375	0.486612	0.0242424	0.368216	0.950328
LCC18381P283	0.0495495	352	333	2	0.946023	0.0941888	0.003003	0.089753	0.968211
LCC18408P309	0.187919	352	298	2	0.846591	0.305211	0.0201342	0.258634	0.934246
LCC18473P202	0.234177	352	316	2	0.897727	0.358676	0.0189873	0.294352	0.947226
LCC18573P281	0.344615	352	325	2	0.923295	0.451711	0.0246154	0.34969	0.945669
LCC18665P480	0.282958	352	311	2	0.883523	0.405786	0.0257235	0.323455	0.936806
LCC18769P131	0.158654	352	312	2	0.886364	0.266966	0.0160256	0.23133	0.940158
LCC18877P441	0.350467	352	321	2	0.911932	0.45528	0.0342679	0.35164	0.924958
LCC18944P923	0.212585	352	294	2	0.835227	0.334785	0.0442177	0.278745	0.868342
LCC19052P170	0.440895	352	313	2	0.889205	0.493013	0.0127796	0.371482	0.97416
LCC19129P61	0.457792	352	308	2	0.875	0.496437	0.012987	0.373212	0.973923
LCC19197P439	0.131988	352	322	2	0.914773	0.229134	0.00310559	0.202883	0.986488
LCC19240P936	0.281346	352	327	2	0.928977	0.40438	0.0244648	0.322619	0.93968
LCC19254P317	0.481538	352	325	2	0.923295	0.499318	0.0215385	0.374659	0.956994
LCC19316P202	0.21124	352	258	2	0.732955	0.333236	0.0348837	0.277713	0.895703
LCC19317P503	0.373786	352	309	2	0.877841	0.46814	0.00323625	0.358563	0.993109
LCC19344P236	0.0987654	352	324	2	0.920455	0.178022	0.0246914	0.162176	0.8617
LCC19423P360	0.404088	352	318	2	0.903409	0.481602	0.0220126	0.365632	0.954433
LCC19443P66	0.116667	352	330	2	0.9375	0.206111	0.00909091	0.18487	0.956024
LCC19511P61	0.445545	352	303	2	0.860795	0.494069	0.019802	0.372017	0.96005
LCC19551P667	0.280967	352	331	2	0.940341	0.404049	0.0241692	0.322421	0.940358
LCC19595P399	0.482026	352	306	2	0.869318	0.499354	0.00326797	0.374677	0.993477
LCC19611P224	0.25228	352	329	2	0.934659	0.377269	0.0303951	0.306103	0.919669
LCC19621P320	0.171171	352	333	2	0.946023	0.283743	0.024024	0.243488	0.915575
LCC19715P404	0.158462	352	325	2	0.923295	0.266703	0.0215385	0.231138	0.91948
LCC19753P120	0.440129	352	309	2	0.877841	0.492831	0.0194175	0.37139	0.960725
LCC19772P288	0.227799	352	259	2	0.735795	0.351813	0.3861	0.289927	-0.0955414
LCC19795P152	0.305556	352	324	2	0.920455	0.424383	0.0185185	0.334332	0.956495
LCC19997P115	0.314189	352	296	2	0.840909	0.430949	0.0202703	0.33809	0.953119
LCC20070P301	0.315217	352	322	2	0.914773	0.431711	0.0403727	0.338524	0.906759
LCC20086P686	0.203704	352	324	2	0.920455	0.324417	0.00617284	0.271794	0.981031
LCC20093P131	0.189895	352	287	2	0.815341	0.30767	0.0174216	0.26034	0.943567
LCC20123P226	0.434932	352	292	2	0.829545	0.491532	0.0136986	0.37073	0.972225
LCC20137P84	0.329137	352	278	2	0.789773	0.441611	0.0179856	0.344101	0.959416
LCC20209P367	0.487342	352	316	2	0.897727	0.49968	0.0126582	0.37484	0.974746
LCC20265P1102	0.486928	352	306	2	0.869318	0.499658	0.0130719	0.374829	0.973923
LCC20366P221	0.353211	352	327	2	0.928977	0.456906	0.553517	0.352524	-0.209982
LCC20614P713	0.428349	352	321	2	0.911932	0.489732	0.0280374	0.369813	0.942923
LCC20801P88	0.310937	352	320	2	0.909091	0.428511	0.028125	0.3367	0.934564
LCC20982P86	0.0783699	352	319	2	0.90625	0.144456	0.0564263	0.134022	0.610374
LCC20984P587	0.158133	352	332	2	0.943182	0.266253	0.0210843	0.230808	0.92104
LCC20989P207	0.0818182	352	330	2	0.9375	0.150248	0.00606061	0.138961	0.959782
LCC21010P281	0.478125	352	320	2	0.909091	0.499043	0.01875	0.374521	0.962543
LCC21030P328	0.197289	352	332	2	0.943182	0.316732	0.0331325	0.266573	0.895691
LCC21043P530	0.0966258	352	326	2	0.926136	0.174578	0.0214724	0.15934	0.877358
LCC21053P315	0.427673	352	318	2	0.903409	0.489538	0.0188679	0.369714	0.961577
LCC21076P297	0.141337	352	329	2	0.934659	0.242722	0.0395137	0.213265	0.837661
LCC21123P146	0.364062	352	320	2	0.909091	0.463042	0.009375	0.355838	0.979816
LCC21138P214	0.113565	352	317	2	0.900568	0.201335	0.00630915	0.181067	0.968761
LCC21177P374	0.0765766	352	333	2	0.946023	0.141425	0.00900901	0.131425	0.936484
LCC21183P306	0.323529	352	323	2	0.917614	0.437716	0.133127	0.341918	0.696659
LCC21377P693	0.424908	352	273	2	0.775568	0.488723	0.00732601	0.369298	0.985064
LCC21395P317	0.469156	352	308	2	0.875	0.498097	0.00974026	0.374047	0.980508
LCC21413P298	0.443686	352	293	2	0.832386	0.493657	0.00682594	0.371809	0.98622
LCC21461P222	0.404459	352	314	2	0.892045	0.481744	0.0127389	0.365705	0.97364
LCC21501P760	0.491582	352	297	2	0.84375	0.499858	0.047138	0.374929	0.906
LCC21543P733	0.471338	352	314	2	0.892045	0.498357	0.0127389	0.374177	0.974519
LCC21552P112	0.407463	352	335	2	0.951705	0.482874	0.0208955	0.36629	0.956853
LCC21553P547	0.426282	352	312	2	0.886364	0.489131	0.0384615	0.369507	0.92161
LCC21570P454	0.441368	352	307	2	0.872159	0.493125	0.00325733	0.371539	0.993416
LCC21637P407	0.431818	352	308	2	0.875	0.490702	0.0454545	0.370308	0.907655
LCC21701P553	0.340557	352	323	2	0.917614	0.449156	0.0185759	0.348285	0.958768
LCC21848P162	0.476562	352	320	2	0.909091	0.498901	0.021875	0.37445	0.956288
LCC22018P328	0.343354	352	316	2	0.897727	0.450924	0.00316456	0.349258	0.993004
LCC22093P71	0.368827	352	324	2	0.920455	0.465587	0.0154321	0.357202	0.966955
LCC22183P646	0.135048	352	311	2	0.883523	0.23362	0.0257235	0.206331	0.890227
LCC22206P514	0.235202	352	321	2	0.911932	0.359765	0.00311526	0.295049	0.991368
LCC22355P585	0.308765	352	251	2	0.713068	0.426858	0.0278884	0.335754	0.934918
LCC22429P785	0.439683	352	315	2	0.894886	0.492724	0.0349206	0.371335	0.929344
LCC22553P341	0.238994	352	318	2	0.903409	0.363751	0.0125786	0.297594	0.965527
LCC22735P303	0.10961	352	333	2	0.946023	0.195191	0.015015	0.176141	0.923297
LCC22740P260	0.481132	352	318	2	0.903409	0.499288	0.0377358	0.374644	0.924649
LCC23099P196	0.208772	352	285	2	0.809659	0.330372	0.0105263	0.275799	0.968248
LCC23123P268	0.45302	352	298	2	0.846591	0.495586	0.033557	0.372783	0.932508
LCC23126P356	0.149819	352	277	2	0.786932	0.254747	0.0180505	0.222299	0.92939
LCC23128P105	0.277439	352	328	2	0.931818	0.400933	0.0304878	0.320559	0.924181
LCC23151P199	0.357143	352	294	2	0.835227	0.459184	0.0136054	0.353759	0.97047
LCC23154P155	0.493789	352	322	2	0.914773	0.499923	0.0186335	0.374961	0.962841
LCC23156P616	0.115964	352	332	2	0.943182	0.205032	0.0150602	0.184013	0.92676
LCC23289P212	0.481651	352	327	2	0.928977	0.499327	0.0336391	0.374663	0.93283
LCC23363P108	0.399351	352	308	2	0.875	0.479739	0.025974	0.364664	0.946029
LCC23409P245	0.235294	352	323	2	0.917614	0.359862	0.0247678	0.295111	0.93138
LCC23504P198	0.339228	352	311	2	0.883523	0.448305	0.0160772	0.347816	0.964251
LCC23679P67	0.258786	352	313	2	0.889205	0.383632	0.0191693	0.310045	0.950188
LCC23692P475	0.111111	352	270	2	0.767045	0.197531	0.214815	0.178022	-0.0856586
LCC23921P146	0.293548	352	310	2	0.880682	0.414755	0.0193548	0.328744	0.953481
LCC23948P584	0.0745614	352	342	2	0.971591	0.138004	0.0146199	0.128481	0.894355
LCC23949P614	0.187302	352	315	2	0.894886	0.304439	0.0126984	0.258098	0.958419
LCC23980P119	0.369497	352	318	2	0.903409	0.465938	0.0283019	0.357389	0.939443
LCC24233P311	0.246835	352	316	2	0.897727	0.371815	0.0126582	0.302692	0.966062
LCC24292P256	0.480122	352	327	2	0.928977	0.49921	0.0244648	0.374605	0.951139
LCC24316P626	0.280564	352	319	2	0.90625	0.403696	0.128527	0.322211	0.682465
LCC24435P129	0.33657	352	309	2	0.877841	0.446581	0.02589	0.346864	0.942208
LCC24457P390	0.413681	352	307	2	0.872159	0.485098	0.0130293	0.367438	0.973227
LCC24561P365	0.474085	352	328	2	0.931818	0.498657	0.00914634	0.374328	0.981713
LCC24623P116	0.0760234	352	342	2	0.971591	0.140488	0.0233918	0.130619	0.833942
LCC24784P157	0.122699	352	326	2	0.926136	0.215288	0.0306748	0.192114	0.857923
LCC24822P115	0.328125	352	320	2	0.909091	0.440918	0.025	0.343714	0.943472
LCC24835P423	0.347403	352	308	2	0.875	0.453428	0.00649351	0.35063	0.985725
LCC24882P549	0.100313	352	319	2	0.90625	0.180501	0.0188088	0.164211	0.896107
LCC24888P677	0.402821	352	319	2	0.90625	0.481113	0.00940439	0.365378	0.980514
LCC24898P519	0.177122	352	271	2	0.769886	0.291499	0.0147601	0.249013	0.949547
LCC24940P319	0.120944	352	339	2	0.963068	0.212633	0.0117994	0.190027	0.944667
LCC24968P510	0.414062	352	320	2	0.909091	0.485229	0.028125	0.367506	0.942214
LCC24976P244	0.210526	352	323	2	0.917614	0.33241	0.0247678	0.277162	0.925712
LCC25029P397	0.231595	352	326	2	0.926136	0.355918	0.0276074	0.292579	0.922662
LCC25119P274	0.129032	352	310	2	0.880682	0.224766	0.0967742	0.199506	0.570535
LCC25236P360	0.181682	352	333	2	0.946023	0.297347	0.021021	0.253139	0.92951
LCC25242P836	0.454114	352	316	2	0.897727	0.495789	0.0221519	0.372886	0.955458
LCC25245P276	0.126506	352	332	2	0.943182	0.221004	0.0060241	0.196583	0.972823
LCC25345P143	0.157186	352	334	2	0.948864	0.264957	0.0269461	0.229856	0.898589
LCC25386P99	0.458333	352	300	2	0.852273	0.496528	0.0233333	0.373258	0.95316
LCC25436P98	0.17737	352	327	2	0.928977	0.29182	0	0.24924	1
LCC25453P197	0.167674	352	331	2	0.940341	0.279118	0.0151057	0.240165	0.94604
LCC25509P440	0.396104	352	308	2	0.875	0.478411	0.038961	0.363973	0.918815
LCC25512P355	0.462382	352	319	2	0.90625	0.49717	0.0344828	0.373581	0.930852
LCC25513P247	0.20283	352	318	2	0.903409	0.32338	0.0220126	0.271093	0.932137
LCC25775P85	0.302839	352	317	2	0.900568	0.422255	0.0126183	0.333105	0.97021
LCC25796P71	0.268182	352	330	2	0.9375	0.392521	0.336364	0.315484	0.144554
LCC25898P206	0.30756	352	291	2	0.826705	0.425934	0.024055	0.335224	0.943713
LCC25925P336	0.416961	352	283	2	0.803977	0.486209	0	0.368009	1
LCC25949P436	0.237082	352	329	2	0.934659	0.361748	0.0364742	0.296317	0.899464
LCC26009P289	0.474006	352	327	2	0.928977	0.498649	0.0244648	0.374323	0.951084
LCC26074P95	0.338188	352	309	2	0.877841	0.447634	0.0291262	0.347446	0.935137
LCC26354P156	0.327795	352	331	2	0.940341	0.440691	0.021148	0.343586	0.952153
LCC26359P431	0.297386	352	306	2	0.869318	0.417895	0.0130719	0.330577	0.96882
LCC26502P575	0.245253	352	316	2	0.897727	0.370208	0.0158228	0.301681	0.957392
LCC26517P130	0.302013	352	298	2	0.846591	0.421603	0.0201342	0.332728	0.9524
LCC26563P106	0.0315186	352	349	2	0.991477	0.0610504	0.0114613	0.0591868	0.812752
LCC26655P333	0.0987654	352	324	2	0.920455	0.178022	0.0123457	0.162176	0.930857
LCC26744P549	0.382716	352	324	2	0.920455	0.472489	0	0.360866	1
LCC26938P177	0.314465	352	318	2	0.903409	0.431154	0.0125786	0.338207	0.970916
LCC26960P297	0.472313	352	307	2	0.872159	0.498467	0.019544	0.374232	0.960917
LCC27134P147	0.045858	352	338	2	0.960227	0.0875101	0.0147929	0.0836811	0.831416
LCC27205P249	0.0353982	352	339	2	0.963068	0.0682904	0.00589971	0.0659586	0.913852
LCC27351P541	0.253846	352	325	2	0.923295	0.378817	0.00923077	0.307066	0.975707
LCC27498P728	0.22327	352	318	2	0.903409	0.346842	0.00628931	0.286692	0.981923
LCC27622P387	0.332808	352	317	2	0.900568	0.444093	0.00946372	0.345484	0.978756
LCC27665P231	0.463836	352	318	2	0.903409	0.497384	0.0157233	0.373689	0.968486
LCC27750P169	0.47546	352	326	2	0.926136	0.498796	0.0368098	0.374397	0.926421
LCC27844P456	0.494898	352	294	2	0.835227	0.499948	0.0306122	0.374974	0.938971
LCC27890P80	0.376147	352	327	2	0.928977	0.469321	0.0366972	0.35919	0.922038
LCC28036P892	0.0860534	352	337	2	0.957386	0.157296	0.00593472	0.144925	0.96238
LCC28131P433	0.390675	352	311	2	0.883523	0.476096	0.0160772	0.362762	0.966338
LCC28524P205	0.259091	352	330	2	0.9375	0.383926	0.0151515	0.310226	0.960653
LCC29060P327	0.393891	352	311	2	0.883523	0.477482	0.0160772	0.363487	0.966436
LCC29454P723	0.405363	352	317	2	0.900568	0.482088	0.0283912	0.365883	0.941288
LCC29676P75	0.282895	352	304	2	0.863636	0.405731	0	0.323422	1
LCC29731P276	0.266234	352	308	2	0.875	0.390707	0.0194805	0.314381	0.950298
LCC29848P323	0.288644	352	317	2	0.900568	0.410657	0.022082	0.326337	0.946393
