# Supplementary material for: Genetic Diversity of Cultivated Lentil (Lens culinaris Medik.) and Its Relation to the World's Agro-ecological Zones
Source: Front Plant Sci. 2016 Jul 26;7:1093. doi: 10.3389/fpls.2016.01093 (PMC4960256; doi:10.3389/fpls.2016.01093)
Supplement: Supplementary file 4 [file Table4.XLSX]

## Sheet: PhiPT
Table S 4. Results of Analysis of Molecular Variance.
No. Samples	352
No. Pops	8
No. Regions	1
No. Permutations	999
N0	39.5032
SSTOT	404061
Pop	ICARDA	Iran	Mediterranean	South Asia	Temperate	Turkey	UNKNOWN	USA
n	10	38	114	48	93	25	3	21
SSWP	10919.9	28846.3	128976	37104.2	93518.5	24765.7	2288	23641.1
Summary AMOVA Table
Source	df	SS	MS	Est. Var.	%
Among Pops	7	54001.6	7714.51	169.528	0.142803
Within Pops	344	350060	1017.62	1017.62	0.857197
Total	351	404061		1187.14	1
Stat	Value	P(rand >= data)
PhiPT	0.142803	0.01
Nm	1.50066
Probability, P(rand >= data), for PhiPT is based on standard permutation across the full data set.
PhiPT = AP / (WP + AP) = AP / TOT
Nm = [(1 / PhiPT) - 1] / 4
Key: AP = Est. Var. Among Pops, WP = Est. Var. Within Pops
