# Supplementary material for: Genetic Diversity of Cultivated Lentil (Lens culinaris Medik.) and Its Relation to the World's Agro-ecological Zones
Source: Front Plant Sci. 2016 Jul 26;7:1093. doi: 10.3389/fpls.2016.01093 (PMC4960256; doi:10.3389/fpls.2016.01093)
Supplement: Supplementary file 5 [file Table5.XLSX]

## Sheet: Sheet1
Table S 5. Pairwise population matrix of Nei genetic distances.
Nei Genetic Distance	GenAlEx 352 1194 data
Afghanistan	Algeria	Argentina	Azerbaijan	Bangladesh	Belgium	Brazil	Bulgaria	Canada	Chile	China	Costa Rica	Croatia	Czech Republic	Egypt	Ethiopia	France	Germany	Greece	Guatemala	Hungary	India	Iran	Iraq	Israel	Italy	Jordan	Lebanon	Libya	Macedonia	Mexico	Morocco	Nepal	Netherlands	Pakistan	Peru	Portugal	Romania	Russia	Saudi Arabia	Serbia	Slovak Republic	Spain	Sudan	Syria	Tajikistan	Tunisia	Turkey	Ukraine	United Kingdom
0
0.309071	0
0.463653	0.303269	0
0.237225	0.402827	0.595828	0
0.15078	0.368617	0.491779	0.335758	0
0.45229	0.371563	0.351671	0.57926	0.563611	0
0.371021	0.399267	0.581317	0.295255	0.444391	0.610722	0
0.337901	0.227698	0.21165	0.440902	0.363448	0.289059	0.449169	0
0.299958	0.253283	0.23188	0.43421	0.390642	0.218	0.48944	0.159239	0
0.296851	0.21203	0.144377	0.456499	0.330599	0.310418	0.411509	0.133636	0.175657	0
0.250014	0.4326	0.664808	0.304572	0.357085	0.631715	0.430889	0.523871	0.495098	0.488871	0
0.490091	0.32431	0.330606	0.610677	0.568265	0.320321	0.635126	0.292506	0.271358	0.272064	0.695064	0
0.534389	0.364979	0.300735	0.656948	0.543813	0.480527	0.586366	0.25396	0.335486	0.171435	0.734552	0.417096	0
0.486175	0.560479	0.586673	0.665033	0.455562	0.758454	0.636122	0.50263	0.555806	0.38658	0.682955	0.644144	0.525541	0
0.364318	0.386653	0.423779	0.553444	0.349556	0.584242	0.518124	0.341701	0.388138	0.222193	0.603529	0.46925	0.360652	0.177437	0
0.233675	0.30818	0.339449	0.409973	0.255357	0.459279	0.423865	0.255755	0.274561	0.187585	0.441662	0.395422	0.333902	0.0820756	0.119332	0
0.385909	0.325471	0.311627	0.487189	0.468043	0.293123	0.623729	0.263057	0.159397	0.330367	0.570624	0.358078	0.513219	0.783735	0.605908	0.426602	0
0.218823	0.264421	0.324599	0.393052	0.181336	0.469675	0.3825	0.226606	0.293485	0.155445	0.432663	0.397707	0.30542	0.362992	0.214272	0.189783	0.433073	0
0.190487	0.194832	0.236136	0.335804	0.216734	0.334408	0.377526	0.143313	0.169899	0.109589	0.391986	0.291311	0.261428	0.320491	0.187377	0.128636	0.26268	0.131556	0
0.374071	0.203399	0.253585	0.501526	0.368625	0.379081	0.484584	0.127179	0.24342	0.127301	0.564896	0.332287	0.246008	0.484534	0.310182	0.266734	0.347435	0.210943	0.150317	0
0.327379	0.276067	0.233444	0.427559	0.396411	0.239298	0.534939	0.19649	0.120961	0.213448	0.481899	0.300053	0.395113	0.662769	0.483755	0.336856	0.0812978	0.33754	0.205022	0.278304	0
0.131048	0.344474	0.479354	0.320379	0.067411	0.532787	0.424877	0.351094	0.351462	0.316334	0.328485	0.543851	0.516046	0.446314	0.340367	0.250001	0.433353	0.119609	0.209957	0.356893	0.362595	0
0.075411	0.236714	0.386977	0.165728	0.165543	0.414176	0.249408	0.260062	0.260794	0.219198	0.24905	0.425767	0.43688	0.409704	0.299291	0.185643	0.35543	0.183572	0.142303	0.295745	0.294465	0.155767	0
0.343616	0.528543	0.646675	0.461848	0.350468	0.701362	0.586467	0.518767	0.541186	0.53425	0.459308	0.702781	0.712421	0.733949	0.614639	0.495927	0.51702	0.442465	0.39693	0.566281	0.495043	0.348289	0.351576	0
0.350153	0.36026	0.43912	0.490507	0.358886	0.571408	0.467687	0.342418	0.369511	0.261749	0.507633	0.468718	0.396821	0.123925	0.158564	0.0794471	0.564043	0.256535	0.214104	0.34482	0.457204	0.348826	0.269415	0.598347	0
0.232909	0.131315	0.245922	0.31544	0.293894	0.260884	0.352236	0.15744	0.10429	0.156125	0.351877	0.281459	0.317983	0.503636	0.334623	0.239987	0.199041	0.227829	0.127925	0.184187	0.145281	0.272876	0.169923	0.438383	0.297875	0
0.359529	0.356861	0.357919	0.536009	0.325136	0.569881	0.461344	0.294574	0.364415	0.178425	0.602169	0.462769	0.319953	0.221348	0.110219	0.139103	0.573516	0.180543	0.159662	0.252032	0.457541	0.327352	0.288426	0.607513	0.1694	0.301467	0
0.248253	0.364634	0.453971	0.392774	0.18208	0.564147	0.417294	0.325034	0.371003	0.261074	0.453691	0.525954	0.441248	0.264908	0.171693	0.148844	0.506777	0.200302	0.160261	0.321647	0.439223	0.223953	0.198705	0.47157	0.210931	0.291504	0.13692	0
0.443785	0.349588	0.447402	0.525759	0.455665	0.515323	0.649719	0.348709	0.377761	0.384767	0.596445	0.499063	0.49003	0.628249	0.467475	0.402277	0.370149	0.428636	0.303322	0.272064	0.360288	0.413724	0.399725	0.57763	0.506539	0.299064	0.483425	0.454599	0
0.441338	0.428967	0.412471	0.526142	0.502327	0.379359	0.694104	0.292606	0.199139	0.444827	0.603245	0.438996	0.641145	0.87822	0.741428	0.50064	0.196574	0.557107	0.314512	0.468641	0.205656	0.487822	0.395611	0.577363	0.647296	0.263417	0.726303	0.586566	0.462996	0
0.338111	0.128874	0.253954	0.462086	0.402301	0.273043	0.514703	0.167351	0.140918	0.182124	0.526109	0.261065	0.329445	0.588866	0.411616	0.310639	0.188026	0.281644	0.169565	0.160307	0.150232	0.372444	0.285293	0.522179	0.404616	0.135698	0.377767	0.391861	0.292755	0.300829	0
0.27299	0.207816	0.153021	0.402089	0.291063	0.286197	0.399604	0.127488	0.136267	0.08277	0.461342	0.251261	0.234341	0.324934	0.190154	0.138485	0.24605	0.165344	0.0769481	0.1642	0.173527	0.276733	0.199039	0.483861	0.211991	0.12059	0.145655	0.194322	0.3314	0.295692	0.172222	0
0.158355	0.371144	0.52889	0.340362	0.120582	0.581181	0.456464	0.405558	0.41698	0.36388	0.333936	0.58372	0.584778	0.521528	0.427912	0.308309	0.489554	0.171626	0.258333	0.403034	0.416641	0.0575276	0.189588	0.385109	0.410369	0.324621	0.402912	0.291636	0.476576	0.544304	0.403911	0.340707	0
0.211999	0.474507	0.61714	0.417475	0.161061	0.668716	0.525221	0.473489	0.476561	0.44534	0.401973	0.671696	0.641756	0.577701	0.475014	0.370939	0.547533	0.207983	0.323515	0.490041	0.479027	0.0810538	0.256535	0.4335	0.470205	0.395042	0.46494	0.347233	0.550789	0.598423	0.500472	0.409009	0.120219	0
0.10221	0.307194	0.4294	0.302063	0.0831677	0.463043	0.405291	0.305297	0.277868	0.265737	0.311169	0.472919	0.470663	0.43778	0.318303	0.225059	0.386511	0.109531	0.171876	0.317209	0.311363	0.0202407	0.127549	0.346257	0.325392	0.222167	0.30679	0.22399	0.423439	0.434343	0.315166	0.233755	0.0664547	0.0892345	0
0.545411	0.401791	0.440041	0.637479	0.584967	0.573274	0.468186	0.380218	0.500126	0.271406	0.644876	0.518721	0.42337	0.673629	0.483339	0.462691	0.707571	0.37064	0.364971	0.387122	0.551442	0.586797	0.436288	0.800232	0.497281	0.378017	0.414847	0.506445	0.748807	0.83084	0.49264	0.350775	0.623978	0.692969	0.526064	0
0.382025	0.270515	0.261662	0.510434	0.4125	0.387117	0.485699	0.177298	0.214262	0.162486	0.548368	0.319491	0.288628	0.512585	0.346777	0.277976	0.321609	0.279596	0.167992	0.232581	0.245156	0.388044	0.305409	0.54515	0.347979	0.189355	0.307608	0.368276	0.399597	0.333255	0.242106	0.159007	0.442904	0.505748	0.342317	0.400897	0
0.67607	0.571635	0.511032	0.81748	0.76173	0.639288	0.790135	0.481765	0.326034	0.450792	0.867814	0.6208	0.589966	0.721127	0.60528	0.531072	0.557111	0.583383	0.48174	0.560906	0.495968	0.700061	0.617007	0.93854	0.616376	0.426614	0.555792	0.655615	0.751102	0.603691	0.500357	0.421574	0.774604	0.822764	0.617454	0.790811	0.463939	0
0.247762	0.211771	0.279469	0.324474	0.33121	0.226637	0.393869	0.186441	0.0960598	0.203023	0.347517	0.272751	0.377096	0.561215	0.417466	0.280923	0.217595	0.288863	0.176493	0.247145	0.158763	0.307995	0.202028	0.463352	0.355556	0.0920153	0.395314	0.342459	0.373481	0.253645	0.155084	0.160783	0.349872	0.42944	0.250809	0.445339	0.247364	0.462541	0
0.265974	0.468684	0.643728	0.37869	0.235355	0.680509	0.525904	0.501081	0.526655	0.479295	0.404732	0.698186	0.654014	0.593392	0.490068	0.394813	0.527716	0.33963	0.33174	0.500653	0.504986	0.247997	0.268874	0.235077	0.495407	0.401285	0.481838	0.346512	0.523425	0.636438	0.508099	0.433592	0.292977	0.324498	0.25396	0.707712	0.520072	0.910411	0.448037	0
0.367892	0.346007	0.320434	0.458832	0.443261	0.313471	0.614907	0.254666	0.150978	0.336363	0.518221	0.385934	0.538143	0.761768	0.627383	0.411195	0.116068	0.459137	0.248547	0.387571	0.103493	0.416549	0.331722	0.501395	0.539882	0.197476	0.592939	0.515285	0.401936	0.101323	0.206029	0.237561	0.473273	0.532957	0.368202	0.727506	0.285199	0.55507	0.195062	0.560499	0
0.524782	0.506015	0.510471	0.600069	0.636162	0.417892	0.745371	0.408978	0.279086	0.552688	0.630118	0.525655	0.750226	1.02588	0.881314	0.619469	0.251427	0.674411	0.458835	0.589	0.252737	0.586713	0.50147	0.660635	0.761747	0.348849	0.874468	0.746999	0.52248	0.257317	0.354839	0.429832	0.632764	0.693505	0.529683	0.973742	0.474826	0.685716	0.300078	0.700418	0.209074	0
0.362308	0.193001	0.255777	0.506632	0.395225	0.389281	0.462871	0.19084	0.230709	0.134691	0.573361	0.332567	0.272106	0.484664	0.275167	0.264891	0.327098	0.211021	0.146766	0.139601	0.272664	0.376364	0.284377	0.57565	0.341903	0.170967	0.24367	0.308936	0.305352	0.452983	0.172013	0.149734	0.430686	0.508933	0.331077	0.369699	0.22716	0.521209	0.259905	0.514174	0.377748	0.589117	0
0.369732	0.549284	0.710847	0.487058	0.214305	0.777854	0.623853	0.551805	0.592942	0.556742	0.529155	0.78567	0.759616	0.675736	0.566753	0.451523	0.623979	0.46716	0.409985	0.565749	0.587054	0.33408	0.356627	0.485215	0.5529	0.468029	0.523922	0.288983	0.600007	0.657468	0.590503	0.490422	0.381165	0.460203	0.36083	0.810357	0.590552	1.01698	0.491793	0.383251	0.61298	0.797558	0.595847	0
0.187755	0.229092	0.286684	0.323657	0.134948	0.410582	0.357336	0.184668	0.234558	0.152809	0.366942	0.380756	0.312454	0.36195	0.22145	0.166082	0.330713	0.150083	0.10458	0.192367	0.258587	0.168716	0.148595	0.331485	0.248012	0.159445	0.16297	0.125126	0.319027	0.400516	0.235185	0.133111	0.226068	0.28287	0.160279	0.388678	0.210444	0.546035	0.212985	0.24021	0.323649	0.507937	0.203044	0.232027	0
0.152132	0.424865	0.579208	0.371737	0.246802	0.638171	0.50412	0.45923	0.453009	0.410331	0.353859	0.662608	0.628667	0.579331	0.472691	0.344862	0.539862	0.310924	0.258561	0.459858	0.476519	0.241338	0.182666	0.407527	0.447604	0.364861	0.462089	0.338055	0.556773	0.572296	0.465508	0.395623	0.253573	0.330351	0.214804	0.658921	0.49822	0.852165	0.399298	0.333712	0.513558	0.69642	0.467158	0.419138	0.276095	0
0.355896	0.302351	0.370162	0.45536	0.384266	0.359529	0.586844	0.276644	0.203099	0.333902	0.497015	0.395297	0.518781	0.645795	0.504707	0.361392	0.205773	0.398266	0.242438	0.310795	0.185592	0.361865	0.318026	0.499228	0.48939	0.1965	0.485234	0.423504	0.304813	0.237288	0.20452	0.237766	0.399816	0.499783	0.328726	0.704749	0.343887	0.596329	0.211006	0.479584	0.187855	0.299237	0.330624	0.53605	0.283504	0.474268	0
0.0933526	0.185836	0.319417	0.185993	0.148155	0.327018	0.275519	0.207226	0.183626	0.198755	0.209846	0.352361	0.397239	0.4437	0.318053	0.19211	0.250439	0.190234	0.115448	0.258313	0.187581	0.146353	0.0654179	0.279604	0.27412	0.0911576	0.299626	0.205612	0.351029	0.286199	0.217161	0.157289	0.188852	0.246689	0.118986	0.406271	0.242585	0.54543	0.115769	0.219185	0.217557	0.383387	0.259836	0.30297	0.103416	0.202159	0.221129	0
0.420975	0.300462	0.480829	0.439475	0.500992	0.528498	0.292441	0.386271	0.436395	0.324886	0.505323	0.53035	0.480222	0.608681	0.458167	0.392407	0.613896	0.364856	0.359648	0.417122	0.500989	0.476996	0.278419	0.712573	0.396725	0.283781	0.421522	0.445755	0.676102	0.706044	0.449945	0.347269	0.531455	0.605393	0.43314	0.376363	0.432578	0.725501	0.362951	0.624263	0.613787	0.827031	0.411745	0.693044	0.372271	0.563056	0.613696	0.286299	0
0.0653397	0.4447	0.597165	0.358036	0.216402	0.640967	0.505405	0.472185	0.436572	0.42442	0.344148	0.64089	0.671283	0.576298	0.471659	0.325577	0.526923	0.312039	0.293109	0.495065	0.46776	0.199492	0.170415	0.426861	0.457442	0.37242	0.465799	0.337457	0.543189	0.572638	0.468807	0.400229	0.225129	0.271609	0.172286	0.703937	0.51517	0.804442	0.396422	0.345245	0.498024	0.659671	0.484235	0.451819	0.286676	0.188943	0.476092	0.20337	0.581888	0
0.199613	0.248325	0.266382	0.366324	0.198579	0.381522	0.359143	0.189117	0.184656	0.122481	0.410729	0.35049	0.282478	0.23822	0.141317	0.0997018	0.358123	0.105662	0.0893786	0.191584	0.273307	0.167201	0.156407	0.443517	0.161438	0.155954	0.0952423	0.132737	0.339042	0.450389	0.240064	0.090766	0.230173	0.278448	0.145259	0.374485	0.213229	0.448952	0.210265	0.348644	0.361674	0.550745	0.180215	0.420632	0.102339	0.31787	0.29967	0.147335	0.34492	0.299306
0.495928	0.516596	0.513939	0.604161	0.557448	0.502394	0.777039	0.413082	0.285243	0.558631	0.634577	0.588525	0.71555	0.880882	0.78438	0.537136	0.299828	0.610713	0.441672	0.581483	0.297513	0.520662	0.483875	0.639551	0.685947	0.353078	0.777702	0.654727	0.545613	0.281946	0.382592	0.40415	0.573776	0.609613	0.485271	0.955744	0.480702	0.6583	0.332797	0.661671	0.248439	0.292056	0.569844	0.733392	0.472494	0.649153	0.222516	0.368229	0.834146	0.625542
0.174783	0.171331	0.188172	0.315492	0.184056	0.245392	0.372494	0.126328	0.0967825	0.106236	0.364434	0.251918	0.277817	0.361063	0.228019	0.146635	0.199484	0.147772	0.0717204	0.153062	0.14468	0.179989	0.141223	0.375428	0.239585	0.0848323	0.207729	0.18711	0.286097	0.258017	0.131009	0.0754232	0.228715	0.29568	0.143323	0.383968	0.17384	0.422544	0.108437	0.318902	0.19481	0.359352	0.145771	0.358592	0.0938622	0.291211	0.185239	0.0867841	0.351872	0.289199
0.167182	0.447637	0.587759	0.350184	0.277013	0.649051	0.484788	0.466042	0.452805	0.41997	0.32888	0.661573	0.621871	0.578506	0.484155	0.361645	0.546544	0.329496	0.308341	0.484835	0.481583	0.247697	0.186089	0.438949	0.449197	0.381596	0.464565	0.358834	0.542606	0.570311	0.481486	0.395184	0.268238	0.317149	0.226366	0.688294	0.485955	0.803231	0.403562	0.349963	0.520353	0.657594	0.496562	0.47982	0.309244	0.23183	0.484478	0.23428	0.559311	0.209689
0.429375	0.473207	0.499445	0.615783	0.417449	0.636287	0.588387	0.415295	0.462877	0.32257	0.637911	0.476411	0.478134	0.0694857	0.165358	0.0812885	0.646137	0.321851	0.262787	0.410053	0.539108	0.409979	0.361233	0.684415	0.127632	0.418298	0.206583	0.250806	0.569642	0.730968	0.489711	0.263603	0.475196	0.537392	0.390769	0.596951	0.432295	0.660144	0.466559	0.56711	0.642634	0.889374	0.408934	0.629958	0.309661	0.536829	0.557425	0.374616	0.559019	0.525582
0.423793	0.446791	0.482707	0.534319	0.505276	0.488062	0.599577	0.398447	0.41276	0.41725	0.596503	0.506865	0.589736	0.696814	0.557919	0.422933	0.422775	0.465049	0.330676	0.433507	0.395964	0.497387	0.362482	0.597319	0.541931	0.354935	0.549971	0.515371	0.55089	0.464525	0.41059	0.35579	0.51554	0.623274	0.444761	0.693835	0.459856	0.816503	0.402243	0.617628	0.413865	0.55994	0.417265	0.692617	0.419401	0.512337	0.434706	0.346387	0.604195	0.530951
Nei Genetic Distance	GenAlEx 352 1194 data	Pairwise Population Matrix of Nei Genetic Identity
Afghanistan	Algeria	Argentina	Azerbaijan	Bangladesh	Belgium	Brazil	Bulgaria	Canada	Chile	China	Costa Rica	Croatia	Czech Republic	Egypt	Ethiopia	France	Germany	Greece	Guatemala	Hungary	India	Iran	Iraq	Israel	Italy	Jordan	Lebanon	Libya	Macedonia	Mexico	Morocco	Nepal	Netherlands	Pakistan	Peru	Portugal	Romania	Russia	Saudi Arabia	Serbia	Slovak Republic	Spain	Sudan	Syria	Tajikistan	Tunisia	Turkey	Ukraine	United Kingdom
1
0.734129	1
0.628982	0.738401	1
0.788814	0.668428	0.551106	1
0.860037	0.69169	0.611538	0.714796	1
0.636169	0.689656	0.703512	0.560313	0.56915	1
0.69003	0.670812	0.559162	0.744342	0.641215	0.542959	1
0.713266	0.796365	0.809248	0.643456	0.695275	0.748968	0.638158	1
0.740849	0.776248	0.793041	0.647776	0.676623	0.804126	0.612969	0.852792	1
0.743154	0.808941	0.865561	0.633498	0.718493	0.73314	0.66265	0.874908	0.838906	1
0.77879	0.64882	0.514372	0.737439	0.699713	0.531679	0.649931	0.592223	0.609511	0.613318	1
0.61257	0.723026	0.718489	0.542983	0.566508	0.725916	0.529869	0.746391	0.762343	0.761806	0.499042	1
0.586027	0.694211	0.740274	0.518431	0.580531	0.618457	0.556345	0.775723	0.71499	0.842455	0.479721	0.658958	1
0.614974	0.570936	0.556175	0.514256	0.634092	0.46839	0.529341	0.604938	0.57361	0.679377	0.505122	0.525112	0.591235	1
0.69467	0.679327	0.654568	0.574966	0.705001	0.557528	0.595637	0.710561	0.678319	0.800761	0.546878	0.625471	0.697221	0.837414	1
0.791619	0.734783	0.712163	0.663668	0.77464	0.631739	0.654512	0.774332	0.759905	0.828959	0.642967	0.673396	0.716124	0.921202	0.887513	1
0.679833	0.722187	0.732254	0.614351	0.626227	0.74593	0.535942	0.768698	0.852658	0.71866	0.565173	0.699018	0.598565	0.456697	0.545579	0.652723	1
0.803464	0.76765	0.722817	0.674994	0.834155	0.625205	0.682154	0.797235	0.74566	0.856034	0.648779	0.671859	0.736814	0.695592	0.807128	0.827139	0.648513	1
0.826556	0.822973	0.789673	0.714763	0.805144	0.715762	0.685556	0.866483	0.84375	0.896203	0.675714	0.747283	0.769952	0.725793	0.829131	0.879294	0.768988	0.876731	1
0.687928	0.815953	0.776014	0.605606	0.691685	0.68449	0.615953	0.880576	0.783942	0.880468	0.568419	0.717281	0.781916	0.615984	0.733314	0.765877	0.706498	0.80982	0.860435	1
0.72081	0.758762	0.791802	0.652099	0.67273	0.787181	0.585705	0.82161	0.886068	0.807794	0.61761	0.740779	0.673604	0.515422	0.616464	0.714011	0.921919	0.713524	0.814629	0.757067	1
0.877176	0.708593	0.619183	0.725874	0.934811	0.586967	0.65385	0.703917	0.703659	0.728816	0.720014	0.580508	0.596876	0.639983	0.711509	0.7788	0.648332	0.887267	0.810619	0.699848	0.695868	1
0.927362	0.789217	0.679107	0.847277	0.847434	0.660885	0.779262	0.771004	0.77044	0.803162	0.779541	0.653269	0.646049	0.663847	0.741344	0.83057	0.700872	0.832292	0.867359	0.743977	0.74493	0.855759	1
0.709201	0.589463	0.523785	0.630118	0.704358	0.495909	0.556289	0.595254	0.582058	0.586109	0.63172	0.495206	0.490456	0.48001	0.540836	0.609006	0.596295	0.642451	0.672381	0.567633	0.609545	0.705895	0.703579	1
0.70458	0.697495	0.644603	0.612316	0.698454	0.56473	0.626449	0.710052	0.691072	0.769704	0.601918	0.625804	0.672455	0.883446	0.853368	0.923627	0.568904	0.773728	0.807264	0.708348	0.633051	0.705516	0.763826	0.54972	1
0.792225	0.876941	0.781983	0.729468	0.745355	0.770371	0.703114	0.854328	0.900964	0.855452	0.703367	0.754682	0.727615	0.60433	0.715608	0.786638	0.819516	0.79626	0.879919	0.83178	0.864779	0.761187	0.84373	0.645079	0.742394	1
0.698005	0.69987	0.69913	0.585078	0.722429	0.565593	0.630436	0.744849	0.694603	0.836587	0.547622	0.629538	0.726183	0.801438	0.895638	0.870139	0.563541	0.834817	0.852432	0.77722	0.632838	0.72083	0.749443	0.544704	0.844171	0.739732	1
0.780162	0.69445	0.635101	0.675182	0.833535	0.568845	0.658827	0.722503	0.690042	0.770224	0.635279	0.590991	0.643233	0.767276	0.842238	0.861703	0.602434	0.818484	0.851921	0.724954	0.644537	0.799352	0.819792	0.624022	0.80983	0.747139	0.87204	1
0.641603	0.704978	0.639287	0.591107	0.634026	0.597308	0.522192	0.705598	0.685394	0.680609	0.550766	0.607099	0.612608	0.533525	0.626582	0.668796	0.690632	0.651397	0.738361	0.761805	0.697476	0.661183	0.670505	0.561227	0.602578	0.741512	0.616668	0.634702	1
0.643175	0.651182	0.662013	0.59088	0.605121	0.6843	0.499522	0.746316	0.819436	0.640935	0.547033	0.644683	0.526689	0.415522	0.476433	0.606143	0.821541	0.572864	0.730145	0.625852	0.814113	0.613962	0.673268	0.561377	0.523459	0.768421	0.483694	0.556234	0.629395	1
0.713116	0.879085	0.775727	0.629968	0.668779	0.76106	0.597678	0.845902	0.868561	0.833498	0.590899	0.770231	0.719323	0.554956	0.662578	0.732978	0.828593	0.754543	0.844032	0.851883	0.860508	0.689048	0.751794	0.593226	0.667233	0.873106	0.68539	0.675798	0.746205	0.740204	1
0.7611	0.812357	0.858111	0.668921	0.747469	0.751114	0.670585	0.880304	0.872609	0.920563	0.630437	0.777819	0.791092	0.722575	0.826832	0.870677	0.781883	0.847602	0.925938	0.848572	0.840694	0.758257	0.819518	0.616399	0.808972	0.886397	0.864456	0.823393	0.717918	0.744017	0.841792	1
0.853546	0.689945	0.589259	0.711513	0.886404	0.559238	0.63352	0.666605	0.659034	0.694974	0.7161	0.557819	0.557229	0.593613	0.651869	0.734688	0.6129	0.842294	0.772338	0.66829	0.659258	0.944096	0.8273	0.680377	0.663405	0.722801	0.668371	0.74704	0.620906	0.580246	0.667704	0.711267	1
0.808966	0.622192	0.539485	0.658708	0.85124	0.512366	0.591425	0.622826	0.620915	0.640606	0.668999	0.510842	0.526367	0.561187	0.621876	0.690086	0.578375	0.812221	0.723601	0.612601	0.619386	0.922144	0.773728	0.648237	0.624874	0.673652	0.628173	0.706641	0.576495	0.549678	0.606244	0.664309	0.886726	1
0.90284	0.735508	0.650899	0.739291	0.920197	0.629366	0.666783	0.736905	0.757397	0.766641	0.73259	0.62318	0.624588	0.645468	0.727382	0.798469	0.679424	0.896255	0.842084	0.728179	0.732448	0.979963	0.88025	0.70733	0.722244	0.800782	0.735805	0.799323	0.654791	0.64769	0.729668	0.791556	0.935705	0.914631	1
0.579603	0.66912	0.64401	0.528623	0.557124	0.563677	0.626137	0.683713	0.606454	0.762307	0.524728	0.595281	0.654837	0.509855	0.616721	0.629587	0.49284	0.690293	0.694216	0.679008	0.576119	0.556106	0.646432	0.449225	0.608182	0.685219	0.660441	0.602634	0.47293	0.435683	0.611011	0.704142	0.535809	0.500089	0.590926	1
0.682478	0.762986	0.769771	0.600235	0.661993	0.679012	0.615267	0.83753	0.807137	0.850028	0.577892	0.726519	0.749291	0.598945	0.706963	0.757315	0.724982	0.756089	0.845361	0.792486	0.782583	0.678382	0.736822	0.579755	0.706113	0.827493	0.735204	0.691926	0.67059	0.716587	0.784973	0.85299	0.642169	0.603055	0.710123	0.669719	1
0.508612	0.564602	0.599876	0.441543	0.466858	0.527668	0.453784	0.617692	0.72178	0.637123	0.419869	0.537514	0.554346	0.486204	0.545921	0.587974	0.572862	0.558007	0.617708	0.570692	0.608981	0.496555	0.539557	0.391198	0.539897	0.652715	0.573618	0.519123	0.471846	0.54679	0.606314	0.656014	0.460886	0.439216	0.539316	0.453477	0.628802	1
0.780545	0.80915	0.756185	0.722907	0.718054	0.79721	0.674442	0.829907	0.90841	0.81626	0.70644	0.761282	0.68585	0.570515	0.658714	0.755087	0.804451	0.749115	0.838205	0.781027	0.853199	0.734919	0.817072	0.629171	0.700783	0.912091	0.673468	0.710022	0.688334	0.775967	0.856343	0.851477	0.704778	0.650873	0.778171	0.640607	0.780857	0.629682	1
0.766459	0.625825	0.52533	0.684758	0.79029	0.506359	0.591021	0.605875	0.590577	0.61922	0.667155	0.497487	0.519954	0.55245	0.612585	0.673806	0.589951	0.712034	0.717674	0.606135	0.603514	0.780363	0.764239	0.79051	0.609323	0.669459	0.617647	0.707151	0.592488	0.529174	0.601638	0.648176	0.746039	0.72289	0.775723	0.492771	0.594478	0.402359	0.638881	1
0.692192	0.707507	0.725834	0.632021	0.64194	0.730906	0.540691	0.775176	0.859867	0.714364	0.595579	0.679815	0.583832	0.46684	0.533987	0.662858	0.890415	0.631829	0.779933	0.678704	0.901683	0.659318	0.717687	0.605685	0.582817	0.8208	0.552701	0.59733	0.669024	0.903641	0.813809	0.788548	0.62296	0.586867	0.691978	0.483112	0.751865	0.574032	0.822784	0.570924	1
0.591685	0.602894	0.600213	0.548774	0.52932	0.658433	0.474558	0.664329	0.756475	0.575401	0.532529	0.591168	0.47226	0.358479	0.414238	0.53823	0.77769	0.509456	0.632019	0.554882	0.776672	0.556152	0.605639	0.516523	0.46685	0.7055	0.417084	0.473786	0.593048	0.773123	0.701286	0.650618	0.531122	0.499821	0.588792	0.377667	0.621993	0.503729	0.740761	0.496378	0.811335	1
0.696068	0.824481	0.774315	0.602522	0.673529	0.677544	0.629474	0.826265	0.79397	0.873986	0.563628	0.717081	0.761773	0.615904	0.759445	0.767289	0.721013	0.809757	0.863496	0.869705	0.761348	0.686352	0.752483	0.562339	0.710417	0.842849	0.783746	0.734228	0.736864	0.635729	0.841968	0.860937	0.650063	0.601137	0.71815	0.690942	0.796793	0.593802	0.771125	0.597994	0.685403	0.554817	1
0.69092	0.577363	0.491228	0.614431	0.807103	0.459391	0.535876	0.575909	0.552699	0.573073	0.589102	0.455814	0.467846	0.508782	0.567365	0.636658	0.535808	0.62678	0.66366	0.567934	0.555963	0.715996	0.700034	0.615565	0.575279	0.626235	0.592193	0.749025	0.548808	0.518162	0.554049	0.612368	0.683065	0.631155	0.697097	0.444699	0.554021	0.361687	0.611529	0.681642	0.541734	0.450428	0.551096	1
0.828818	0.795256	0.750749	0.723498	0.873761	0.663264	0.699537	0.831381	0.790921	0.858294	0.69285	0.683345	0.731649	0.696317	0.801356	0.846977	0.718411	0.860637	0.900703	0.825004	0.772142	0.844748	0.861918	0.717857	0.780351	0.852617	0.849617	0.882386	0.726856	0.669974	0.790425	0.875368	0.797664	0.753618	0.851906	0.677953	0.810225	0.579242	0.808168	0.786463	0.723504	0.601736	0.816243	0.792925	1
0.858875	0.653858	0.560342	0.689536	0.781295	0.528258	0.604037	0.63177	0.635712	0.66343	0.701974	0.515505	0.533302	0.560273	0.623323	0.708318	0.582829	0.732769	0.772162	0.631373	0.620941	0.785576	0.833046	0.665294	0.639158	0.694293	0.629967	0.713156	0.573055	0.564228	0.627816	0.673261	0.776023	0.718671	0.8067	0.517409	0.607611	0.42649	0.670791	0.71626	0.598363	0.498366	0.626781	0.657613	0.75874	1
0.700546	0.739079	0.690622	0.63422	0.68095	0.698005	0.556079	0.758324	0.816197	0.716124	0.608344	0.67348	0.595246	0.524246	0.603682	0.696706	0.814018	0.671484	0.784712	0.732864	0.830613	0.696376	0.727584	0.606999	0.613	0.821601	0.615553	0.654748	0.737261	0.788764	0.815039	0.788387	0.670443	0.606662	0.719841	0.494233	0.709009	0.55083	0.809769	0.619041	0.828735	0.741384	0.718475	0.585054	0.75314	0.622341	1
0.910872	0.83041	0.726573	0.830279	0.862297	0.721071	0.759178	0.812836	0.832247	0.819751	0.810709	0.703027	0.672174	0.641658	0.727565	0.825216	0.778459	0.826765	0.890967	0.772353	0.828962	0.863852	0.936676	0.756083	0.760241	0.912874	0.741096	0.814149	0.703963	0.751113	0.804801	0.854457	0.827909	0.781384	0.88782	0.66613	0.784597	0.579593	0.890681	0.803173	0.804482	0.681549	0.771178	0.738621	0.901752	0.816965	0.801613	1
0.656407	0.740476	0.618271	0.644375	0.605929	0.58949	0.746439	0.679586	0.646362	0.72261	0.603311	0.588399	0.618646	0.544068	0.632442	0.675429	0.541238	0.694297	0.697922	0.658941	0.605931	0.620645	0.75698	0.490381	0.672519	0.752931	0.656047	0.640341	0.508596	0.493593	0.637663	0.706615	0.587749	0.54586	0.64847	0.686353	0.648834	0.484082	0.695621	0.535656	0.541297	0.437346	0.662493	0.500051	0.689168	0.569466	0.541346	0.751038	1
0.936749	0.641016	0.55037	0.699048	0.805412	0.526783	0.603261	0.623638	0.646248	0.654149	0.708824	0.526824	0.511053	0.561975	0.623966	0.722111	0.590419	0.731953	0.745941	0.609531	0.626404	0.819147	0.843315	0.652554	0.632901	0.689065	0.627633	0.713583	0.580893	0.564036	0.625749	0.670167	0.798413	0.762152	0.841738	0.494634	0.597399	0.447338	0.672723	0.708047	0.60773	0.517021	0.616169	0.636469	0.750755	0.827833	0.621206	0.815976	0.558842	1
0.819048	0.780107	0.766146	0.693278	0.819895	0.682822	0.698274	0.82769	0.83139	0.884723	0.663166	0.704343	0.753914	0.788029	0.868214	0.905107	0.698987	0.899728	0.914499	0.82565	0.760859	0.846029	0.855211	0.641775	0.85092	0.855598	0.909153	0.875695	0.712452	0.63738	0.786578	0.913231	0.794397	0.756958	0.864798	0.687644	0.807971	0.638297	0.810369	0.705644	0.69651	0.57652	0.835091	0.656632	0.902723	0.727697	0.741063	0.863005	0.708277	0.741333
0.609005	0.596548	0.598135	0.546533	0.572669	0.60508	0.459765	0.661608	0.751832	0.571991	0.53016	0.555145	0.488923	0.414417	0.456403	0.58442	0.740946	0.542964	0.64296	0.559069	0.742663	0.594127	0.61639	0.527529	0.503613	0.702523	0.459461	0.519584	0.579487	0.754314	0.682091	0.667544	0.563394	0.543561	0.61553	0.384526	0.618349	0.517731	0.716916	0.515988	0.780018	0.746727	0.565614	0.480277	0.623445	0.522488	0.800502	0.691959	0.434245	0.534972
0.839639	0.842543	0.828472	0.72943	0.831889	0.782398	0.689014	0.881326	0.907753	0.899212	0.694589	0.777309	0.757435	0.696935	0.796109	0.863609	0.819153	0.862628	0.930791	0.858076	0.8653	0.835279	0.868295	0.686995	0.786955	0.918666	0.812428	0.829352	0.75119	0.772582	0.87721	0.927351	0.795555	0.744026	0.866474	0.681154	0.840432	0.655378	0.897235	0.726947	0.822991	0.698129	0.864356	0.69866	0.910408	0.747358	0.830906	0.916875	0.70337	0.748863
0.846046	0.639137	0.555571	0.704558	0.758044	0.522541	0.615828	0.627481	0.635842	0.657067	0.719729	0.516039	0.536939	0.560735	0.616217	0.696529	0.578947	0.719286	0.734664	0.615799	0.617805	0.780596	0.8302	0.644714	0.63814	0.682771	0.628409	0.69849	0.581232	0.56535	0.617864	0.673556	0.764725	0.728222	0.797426	0.502432	0.61511	0.447879	0.667936	0.704714	0.594311	0.518096	0.60862	0.618895	0.734002	0.793081	0.616018	0.79114	0.571603	0.810836
0.650916	0.623001	0.606867	0.540218	0.658725	0.529254	0.555222	0.660145	0.62947	0.724285	0.528395	0.621008	0.619939	0.932873	0.84759	0.921928	0.524066	0.724806	0.768906	0.663615	0.583268	0.663664	0.696816	0.504385	0.880177	0.658166	0.813359	0.778173	0.565728	0.481443	0.612803	0.768278	0.621763	0.58427	0.676537	0.550488	0.649018	0.516777	0.627156	0.567162	0.525905	0.410913	0.664358	0.532614	0.733696	0.584599	0.572682	0.687554	0.57177	0.591211
0.654559	0.639677	0.617111	0.586068	0.603339	0.613815	0.549044	0.671362	0.661821	0.658856	0.550734	0.602381	0.554473	0.49817	0.572399	0.655123	0.655226	0.628104	0.718438	0.648232	0.673031	0.608118	0.695947	0.550285	0.581624	0.701219	0.576966	0.597279	0.576437	0.628434	0.663259	0.70062	0.597178	0.536186	0.640978	0.499656	0.631375	0.441975	0.668818	0.539222	0.66109	0.571243	0.658846	0.500265	0.657441	0.599094	0.647455	0.707239	0.546514	0.588045
[truncated: 7 more columns]
